# Supplementary material for: Transcriptomic Effects of Oclacitinib and Prednisolone in an Acute IgE-Mediated Experimental Model of Canine Atopic Dermatitis
Source: Vet Sci. 2026 Jul 13;13(7):676. doi: 10.3390/vetsci13070676 (PMC13431516; doi:10.3390/vetsci13070676)
Supplement: Supplementary file 1 [file vetsci-13-00676-s001.zip › Supplementary Table S1.xlsx]

## Sheet: 24h saline_vs_healthy
Gene ID	Fold Change	p-adj
A4GALT	-1.32637	0.32026
AAAS	1.06312	0.802585
AACS	-1.10863	0.732034
AADAC	-1.20601	0.655537
AADACL3	-1.69019	0.337182
AADACL4	-1.4841	0.670222
AAK1	-1.20526	0.375687
AAMP	1.04207	0.799104
AANAT	-1.51661	0.150818
AAR2	1.03624	0.83204
AARS2	1.18519	0.295578
AASDHPPT	1.04281	0.71884
AASS	-1.88693	0.0875228
AATK	-1.05917	0.823526
ABCA12	1.06322	0.678223
ABCA13	1.49559	0.521619
ABCA4	-1.17275	0.700626
ABCA7	-1.13941	0.50751
ABCB1	-1.17304	0.788262
ABCB10	1.08389	0.480809
ABCB11	1.24614	0.735881
ABCB6	-1.09608	0.590088
ABCB9	-1.77288	0.0949296
ABCC1	-1.33603	0.0133159
ABCC11	1.4841	0.490196
ABCC3	-1.06704	0.928684
ABCC4	-1.00061	0.999377
ABCC5	-2.02524	0.00410909
ABCD1	1.07049	0.730863
ABCD2	1.42725	0.448238
ABCD3	-1.10652	0.665349
ABCF2	1.44368	0.0639002
ABCG2	1.14955	0.744126
ABCG4	3.2349	6.61275e-05
ABHD1	-1.43983	0.2627
ABHD11	1.24604	0.225855
ABHD12	-1.13389	0.496866
ABHD12B	-1.15816	0.496866
ABHD13	-1.00249	0.99439
ABHD14B	1.05372	0.773692
ABHD15	-1.16909	0.441547
ABHD16A	-1.31872	0.596858
ABHD16B	-2.26638	0.0136241
ABHD17A	1.13885	0.318344
ABHD17B	-1.17998	0.211888
ABHD17C	1.18986	0.185477
ABHD18	1.11462	0.788262
ABHD3	1.47172	0.0722491
ABHD4	-1.7266	0.0199317
ABHD5	-1.14103	0.676796
ABHD6	-1.20597	0.685014
ABITRAM	-1.06379	0.91067
ABL1	1.0739	0.84877
ABLIM1	-1.13954	0.848938
ABO	1.70418	0.617459
ABR	-1.07695	0.455022
ABRA	-24.0586	0.00198084
ABRAXAS2	1.01659	0.915161
ABT1	1.25147	0.0255128
ABTB1	1.0543	0.946497
ABTB2	-1.12012	0.54509
ACAA1	-1.20553	0.357575
ACAA2	-1.38114	0.245121
ACAD10	-1.22973	0.322665
ACAD11	-1.03024	0.848148
ACAD8	-1.14461	0.823526
ACADL	-1.24129	0.559717
ACADM	-1.21699	0.465532
ACADS	-1.07363	0.763838
ACADSB	-1.06154	0.808604
ACADVL	-1.08801	0.654961
ACAN	1.70694	0.565449
ACAP1	1.03314	0.940592
ACAP3	-1.32427	0.346571
ACAT1	1.13538	0.685891
ACAT2	1.18895	0.22706
ACBD4	-1.53066	0.0326139
ACBD7	-1.62574	0.387595
ACCS	-1.03759	0.955375
ACE	-1.24257	0.486343
ACE2	-1.08764	0.70185
ACER1	-1.23188	0.755279
ACIN1	1.22954	0.561105
ACKR1	-1.04061	0.933425
ACKR3	1.2822	0.228788
ACKR4	1.55344	0.0176823
ACO2	-1.19109	0.382159
ACOT13	-1.05547	0.942844
ACOT4	-1.27189	0.577915
ACOT6	-1.24706	0.738336
ACOT7	-1.24189	0.732479
ACOT8	-1.04522	0.750316
ACOX2	-2.26999	0.293207
ACP1	-1.33978	0.352408
ACP2	1.17019	0.172051
ACP3	1.03349	0.916641
ACP5	-1.37243	0.0628918
ACP6	-1.2592	0.218951
ACRBP	1.16155	0.767744
ACSF2	-1.51032	0.141495
ACSF3	1.01487	0.983923
ACSL1	-1.05531	0.935216
ACSL3	1.06837	0.678369
ACSL4	-1.63234	0.313041
ACSL5	1.04975	0.900303
ACSS1	1.31092	0.2278
ACSS2	-1.05418	0.802585
ACTA1	-28.2545	0.0120501
ACTA2	-1.00293	0.993121
ACTB	1.41074	0.00644626
ACTG1	1.19209	0.172325
ACTG2	1.07369	0.864338
ACTL10	-1.16717	0.573454
ACTL6A	1.1579	0.647745
ACTL7A	-1.09453	0.799104
ACTL7B	-1.18744	0.451445
ACTN2	-51.055	0.0448136
ACTR10	1.03558	0.784303
ACTR1A	1.0864	0.251256
ACTR1B	-1.33625	0.131383
ACTR3	1.30534	0.00492147
ACTR3B	-1.07516	0.925721
ACTR5	1.15673	0.153919
ACTR8	1.13943	0.53817
ACVR2A	-1.24108	0.0875228
ACVR2B	-1.5683	0.0548039
ACVRL1	-1.17681	0.746245
ACY3	-1.01733	0.982049
ACYP1	-1.04793	0.885777
ACYP2	1.13634	0.85145
ADA	-1.64439	0.55362
ADAM10	1.04894	0.593
ADAM11	1.23552	0.507734
ADAM15	-1.4909	0.378076
ADAM19	1.3062	0.270858
ADAM33	1.15062	0.579037
ADAM8	3.50966	4.3661e-07
ADAM9	1.28422	0.103562
ADAMTS1	1.06129	0.860642
ADAMTS10	-1.17013	0.427647
ADAMTS12	-1.09537	0.883205
ADAMTS12_1	1.00159	0.997611
ADAMTS13	-1.0927	0.839769
ADAMTS14	1.25786	0.765511
ADAMTS15	-1.16948	0.496866
ADAMTS16	1.84242	0.215366
ADAMTS17	-1.0065	0.987255
ADAMTS18	1.02714	0.950837
ADAMTS19	-1.5688	0.242841
ADAMTS2	1.12044	0.60132
ADAMTS4	2.32899	0.130866
ADAMTS5	-1.45157	0.118194
ADAMTS6	-1.04028	0.914639
ADAMTS7	-1.09788	0.78634
ADAMTS8	1.41866	0.28772
ADAMTSL5	-1.41965	0.330909
ADAP1	-1.00676	0.990013
ADAR	1.41192	0.559949
ADARB1	-2.08728	0.0470996
ADARB2	-1.06296	0.942085
ADAT1	1.24637	0.491214
ADAT2	1.04603	0.823618
ADAT3	1.40662	0.108008
ADCK2	1.06525	0.838351
ADCY1	-1.30013	0.496866
ADCY1_1	-2.92022	0.186207
ADCY10	-1.60323	0.511788
ADCY2	-2.11657	0.147819
ADCY3	1.49656	0.393262
ADCY4	-1.22472	0.571472
ADCY5	-1.10211	0.827062
ADCY6	-1.09735	0.635901
ADD1	-1.0131	0.986781
ADD2	-1.36143	0.487117
ADD3	1.13819	0.812156
ADGRA2	-1.14172	0.655119
ADGRA3	-1.08009	0.750615
ADGRD2	-1.35999	0.651713
ADGRE1	5.70753	9.85383e-08
ADGRE2	1.49549	0.441547
ADGRE3	4.77142	0.000204995
ADGRE5	1.01102	0.978033
ADGRF4	-1.1077	0.707633
ADGRG1	1.20523	0.508541
ADGRG3	-1.07251	0.835219
ADGRG4	-1.68594	0.44094
ADGRL2	-1.02974	0.890502
ADGRL4	1.22574	0.459978
ADGRV1	1.05467	0.902688
ADH4	1.09052	0.701313
ADH5	1.09796	0.579575
ADI1	1.04565	0.881712
ADIG	-1.04714	0.93854
ADIPOQ	1.04177	0.93839
ADIPOR1	1.0412	0.850995
ADIPOR2	-1.10543	0.64869
ADIRF	-1.14824	0.401635
ADM	-1.1857	0.560169
ADM2	-1.48213	0.0523582
ADM5	1.66683	0.186388
ADO	1.11478	0.318476
ADORA1	-1.40074	0.311849
ADORA2A	1.59662	0.0888102
ADORA2B	1.45739	0.00256904
ADORA3	1.48975	0.431394
ADPRHL1	-7.97685	0.00794271
ADPRM	1.11506	0.522553
ADPRS	-1.19117	0.17611
ADRA1A	1.16731	0.793122
ADRA1B	-1.56632	0.161456
ADRA1D	-1.22521	0.679375
ADRA2A	1.28002	0.093085
ADRA2C	-1.58501	0.142301
ADRB1	-1.50273	0.0955941
ADRB2	-1.79579	0.00160463
ADRB3	1.06216	0.934603
ADRM1	-1.06619	0.934603
ADSL	1.23972	0.710766
ADSS1	-2.2083	0.122604
ADSS2	-1.19693	0.634919
AEBP1	1.04647	0.875643
AEBP2	1.07989	0.545968
AFF1	-1.04716	0.953388
AFG1L	-1.33352	0.441231
AFG3L2	1.07557	0.80223
AGA	-1.08784	0.651014
AGAP1	-1.32026	0.601513
AGAP2	-1.3377	0.454245
AGAP3	-1.08687	0.772147
AGBL4	-1.17356	0.794885
AGBL5	1.12794	0.843082
AGER	-1.18146	0.440528
AGFG1	1.46004	0.456798
AGGF1	-1.30103	0.344607
AGK	-1.16586	0.354016
AGL	-1.14242	0.616665
AGO3	1.44234	0.580313
AGPAT1	-1.25639	0.38798
AGPAT2	-1.05737	0.853263
AGPAT3	-1.213	0.80362
AGPAT4	-1.02796	0.971195
AGPS	1.16416	0.672846
AGT	1.30062	0.659506
AGTPBP1	1.00869	0.989434
AGTRAP	-1.25779	0.553418
AHCYL1	-1.18009	0.77733
AHDC1	-1.22166	0.557181
AHNAK2	-1.12407	0.554238
AHR	1.2235	0.302709
AHRR	1.88818	0.0566524
AHSA1	1.05713	0.695181
AHSA2P	-1.21177	0.632464
AHSG	1.6979	0.558329
AIDA	1.1105	0.197763
AIF1	1.61029	0.126143
AIF1L	-1.61265	0.141979
AIG1	-1.25358	0.245695
AIMP2	1.03858	0.953136
AIPL1	-1.44509	0.290253
AJAP1	1.06917	0.903824
AJUBA	1.06692	0.678606
AK1	-1.28973	0.51522
AK2	1.43506	0.00794891
AK3	-1.15245	0.589818
AK6	1.24684	0.0513161
AKAP1	-1.12132	0.450196
AKAP10	-1.2749	0.532873
AKAP12	-1.23462	0.698219
AKAP13	1.78685	0.29013
AKAP17A	-1.00894	0.959273
AKAP7	-1.34768	0.59079
AKAP8	-1.14531	0.386034
AKIP1	-1.07947	0.719883
AKIRIN1	1.10039	0.40129
AKIRIN2	1.04206	0.806311
AKNA	-1.18391	0.797807
AKNAD1	1.13054	0.814791
AKR1A1	1.1383	0.395893
AKR1B1	1.25413	0.174165
AKR1C3	-1.24192	0.882712
AKR1D1	1.22144	0.835975
AKR1E2	-1.17355	0.535167
AKT1	1.11199	0.854548
AKT1S1	-1.33637	0.150019
AKT2	-1.07641	0.61074
AKTIP	-1.21997	0.293314
ALAD	-1.23684	0.341346
ALAS1	1.07476	0.861411
ALCAM	-1.15351	0.256427
ALDH16A1	-1.03348	0.821295
ALDH1A1	-1.31202	0.555346
ALDH1A2	-1.09596	0.827934
ALDH1A3	1.56555	0.0467074
ALDH1L2	1.45577	0.0983475
ALDH2	-1.01763	0.942035
ALDH3A1	-3.05389	0.0128863
ALDH3A2	-1.81624	0.186091
ALDH3B1	1.06061	0.883205
ALDH4A1	1.10111	0.52222
ALDH5A1	1.00158	0.995415
ALDH6A1	-1.11482	0.462685
ALDH7A1	-1.11758	0.348596
ALDH9A1	1.10074	0.709978
ALDOA	-1.00138	0.994875
ALDOC	-1.09258	0.689698
ALG1	-1.36591	0.0834703
ALG11	1.0717	0.536376
ALG12	1.05211	0.798975
ALG13	-1.05717	0.72912
ALG14	-1.17726	0.787428
ALG2	1.0744	0.914128
ALG5	1.18811	0.549241
ALG6	1.00028	0.999292
ALG8	-1.37828	0.550814
ALK	-1.06756	0.858196
ALKAL2	-2.32154	0.000518773
ALKBH1	-1.09076	0.496866
ALKBH3	-1.13848	0.685696
ALKBH5	1.03163	0.84877
ALKBH7	1.01306	0.968769
ALMS1	-1.15998	0.293207
ALOX12	-1.02716	0.907853
ALOX12B	-1.07301	0.823256
ALOX15	-1.74947	0.235691
ALOX5	-1.00389	0.994057
ALPI	-1.2218	0.539923
ALPK2	-1.17941	0.615274
ALPK3	-4.55246	0.0246051
ALPL	-1.10243	0.861862
ALS2CL	-1.09745	0.615274
ALX3	-1.62429	0.0272483
ALX4	1.20751	0.592181
ALYREF	1.52708	0.00644366
AMACR	-1.06556	0.816222
AMBN	11.0566	0.0107635
AMD1	1.34606	0.00684911
AMDHD1	-1.2491	0.0771941
AMDHD2	-1.22351	0.0638427
AMER1	1.26197	0.114372
AMFR	1.14526	0.80113
AMH	-1.16516	0.766259
AMHR2	-1.16105	0.733158
AMIGO1	-1.80266	0.0382273
AMIGO2	-2.53682	0.000799473
AMIGO3	1.09043	0.64739
AMMECR1	1.07342	0.899395
AMMECR1L	1.01942	0.970632
AMN	-1.67543	0.181278
AMN1	1.10819	0.879569
AMOTL1	1.00981	0.984693
AMPD1	-4.99424	0.0133206
AMPD2	1.06698	0.84877
AMT	-1.32674	0.00187792
AMZ1	-1.20796	0.757909
AMZ2	1.03517	0.932822
ANAPC11	-1.19653	0.20357
ANAPC13	-1.3879	0.345434
ANAPC15	-1.03167	0.902939
ANAPC2	-1.2196	0.0133159
ANAPC4	1.15672	0.111374
ANAPC5	-1.03572	0.964822
ANGEL2	-1.36017	0.447515
ANGPT1	-1.077	0.890502
ANGPT2	-1.03873	0.904168
ANGPT4	-1.95301	0.00158129
ANGPTL1	-1.13153	0.801413
ANGPTL2	-1.1841	0.620857
ANGPTL4	1.43814	0.383064
ANGPTL5	1.37608	0.586433
ANGPTL8	1.13622	0.809009
ANK3	-1.0998	0.922011
ANKDD1A	-1.11967	0.7857
ANKFY1	-1.07221	0.882062
ANKH	-1.33055	0.0477941
ANKHD1	-1.04613	0.667153
ANKIB1	-1.26043	0.447797
ANKLE1	1.51596	0.0135465
ANKLE2	1.09561	0.437004
ANKMY2	-1.07848	0.73464
ANKRA2	1.00606	0.969898
ANKRD1	-1.60396	0.770774
ANKRD10	-1.08867	0.508541
ANKRD11	-1.17229	0.587346
ANKRD13C	1.1318	0.221189
ANKRD16	1.08979	0.521485
ANKRD17	-1.08962	0.900867
ANKRD2	1.23084	0.695181
ANKRD23	-2.56838	0.0561922
ANKRD26	1.41452	0.496866
ANKRD27	1.14659	0.807998
ANKRD28	1.18949	0.225855
ANKRD33	-1.11105	0.885358
ANKRD34B	-1.30156	0.56164
ANKRD35	-1.2268	0.211034
ANKRD37	-1.19734	0.377504
ANKRD39	1.02131	0.917549
ANKRD40	-1.00478	0.979375
ANKRD40CL	-1.01416	0.971952
ANKRD42	1.10178	0.799295
ANKRD44	1.03356	0.908697
ANKRD50	1.00053	0.99824
ANKRD63	-1.07778	0.910361
ANKRD65	-1.01319	0.985815
ANKRD66	1.17438	0.765678
ANKRD9	1.22731	0.437004
ANKS6	1.06351	0.802158
ANKUB1	-1.1661	0.87174
ANKZF1	-1.04036	0.944392
ANO5	-3.56329	0.0781385
ANO6	1.07709	0.61346
ANO8	-1.064	0.744649
ANO9	1.01563	0.976947
ANOS1	-1.07556	0.822442
ANP32A	1.14782	0.131253
ANP32B	1.05234	0.855365
ANP32E	1.2975	0.0186269
ANPEP	-1.05052	0.906275
ANTKMT	-1.20648	0.415503
ANTXR1	-1.73884	0.00437647
ANTXR2	-1.47344	0.108155
ANTXRL	-1.44175	0.462522
ANXA1	1.23426	0.0637383
ANXA11	1.01191	0.951597
ANXA13	-1.05311	0.960671
ANXA2	1.4082	0.00157596
ANXA3	-1.04923	0.95662
ANXA4	1.01689	0.932371
ANXA5	1.11655	0.526741
ANXA8L1	1.068	0.817117
ANXA9	-1.12176	0.765678
AOAH	1.65144	0.147423
AOC3	1.06685	0.936559
AOX2	-1.30375	0.565449
AOX4	-1.17515	0.751527
AP1AR	-1.30417	0.640791
AP1G2	-2.10621	0.0912991
AP1S1	1.03273	0.85145
AP1S2	1.33663	0.348103
AP2B1	1.04914	0.878214
AP2M1	1.16339	0.0857465
AP2S1	1.2127	0.186255
AP3B1	1.17961	0.192006
AP3B2	-1.14777	0.80971
AP3M1	1.09986	0.379169
AP3M2	-1.27833	0.571472
AP3S1	-1.27904	0.733848
AP3S2	1.16347	0.379901
AP4B1	-1.09249	0.468729
AP4E1	1.02261	0.973837
AP5B1	1.10457	0.894631
AP5S1	-1.21542	0.565449
AP5Z1	-1.11654	0.809726
APAF1	1.0675	0.728545
APBA2	-1.40983	0.706522
APBA3	-1.01716	0.944744
APBB1IP	1.45692	0.479341
APBB3	-1.86165	0.00165041
APC	-1.1186	0.883205
APCDD1	-1.2297	0.17611
APCDD1L	1.69643	0.185946
APELA	-1.37727	0.478172
APEX1	1.24878	0.109557
APEX2	1.16363	0.387595
APH1A	1.12251	0.150818
APH1B	-1.27538	0.172979
API5	1.55567	0.199695
APIP	1.06295	0.621201
APLF	1.41943	0.303054
APLN	1.3309	0.498569
APLNR	1.19836	0.578892
APMAP	1.02482	0.913276
APOA1	1.03861	0.937888
APOA4	1.15672	0.931083
APOB	-1.03961	0.955077
APOBEC2	-22.7277	0.0173078
APOBEC3Z1	22.5262	7.7196e-05
APOBEC3Z3	1.40814	0.398324
APOBEC3Z3_1	1.83912	0.0605149
APOBR	1.26987	0.365625
APOC1	-1.55339	0.519616
APOC2	-2.21936	0.0453274
APOC3	-1.43355	0.38829
APOD	-1.19283	0.351985
APOL6	1.43165	0.37109
APOLD1	-3.87469	0.0155383
APOM	-1.07922	0.62762
APPBP2	1.07175	0.330828
APPL2	-1.15897	0.451758
APTX	1.17765	0.209834
AQP1	1.04918	0.858381
AQP11	1.21292	0.655119
AQP12B	-1.37451	0.390728
AQP3	1.40244	0.236178
AQP5	1.22789	0.517966
AQP7	-1.33717	0.685717
AQP9	-1.03075	0.951386
AQR	1.23902	0.00727787
AR	-1.23919	0.740231
ARAF	-1.06641	0.667983
ARAP1	1.12652	0.786812
ARC	-1.00452	0.995868
ARCN1	1.21071	0.0044828
AREG	-1.05635	0.90981
ARF1	1.10871	0.172169
ARF3	1.67856	0.036606
ARF4	1.27903	0.000649876
ARF5	-1.08305	0.53817
ARF6	1.22269	0.0571364
ARFGAP3	-1.02925	0.89484
ARFGEF1	-1.01965	0.976308
ARFGEF3	-1.01287	0.967547
ARFIP2	1.27192	0.207884
ARG1	1.02794	0.966362
ARG2	1.20721	0.19933
ARGLU1	-1.15853	0.185946
ARHGAP1	1.02114	0.90144
ARHGAP10	-1.27114	0.624991
ARHGAP15	1.99982	0.0778497
ARHGAP17	-1.0954	0.846265
ARHGAP18	1.10901	0.463648
ARHGAP21	-1.04647	0.804002
ARHGAP23	1.06491	0.760989
ARHGAP24	-1.47108	0.269772
ARHGAP27	1.08778	0.585434
ARHGAP29	-1.17054	0.670285
ARHGAP30	1.38334	0.515028
ARHGAP31	-1.04692	0.825537
ARHGAP32	1.38929	0.440793
ARHGAP35	-1.04739	0.866429
ARHGAP39	1.0316	0.96491
ARHGAP4	-1.06666	0.942035
ARHGAP6	-1.97618	0.113755
ARHGAP8	-1.26274	0.433021
ARHGDIA	1.23332	0.23712
ARHGDIB	1.13756	0.678369
ARHGDIG	-1.14499	0.677174
ARHGEF1	1.49381	0.51522
ARHGEF10	-1.21581	0.743421
ARHGEF10L	-1.18178	0.758254
ARHGEF16	1.10471	0.759313
ARHGEF17	-1.24558	0.11775
ARHGEF19	-1.53181	0.0921728
ARHGEF2	-1.39852	0.502557
ARHGEF25	-1.31585	0.485566
ARHGEF26	-1.23792	0.234338
ARHGEF28	-1.10288	0.710471
ARHGEF3	-1.34961	0.50915
ARHGEF33	-1.03893	0.941511
ARHGEF37	1.39154	0.676776
ARHGEF38	1.10764	0.859849
ARHGEF39	1.3202	0.0888102
ARHGEF4	-1.1742	0.795854
ARHGEF40	-1.02839	0.960907
ARHGEF6	1.06141	0.937411
ARID3A	1.01111	0.96199
ARID4A	-1.14819	0.76642
ARID4B	-1.06951	0.881712
ARID5B	-1.54565	0.117798
ARL1	1.10078	0.366671
ARL10	1.06229	0.698156
ARL13B	-1.00273	0.994453
ARL14EPL	-1.86317	0.22882
ARL2	-1.15098	0.589818
ARL2BP	1.07012	0.83162
ARL3	1.07784	0.7483
ARL4C	1.34861	0.0112029
ARL4D	1.72799	0.00103025
ARL5A	1.02905	0.859903
ARL5B	1.44412	0.221189
ARL6IP1	1.03238	0.902581
ARL6IP5	1.24827	0.0271958
ARL8B	1.10817	0.280844
ARMC10	1.09043	0.293811
ARMC5	1.10615	0.698089
ARMC8	1.05619	0.719883
ARMH4	-1.04361	0.944744
ARNT2	1.0397	0.937259
ARPC1A	1.08922	0.578097
ARPC1B	1.25393	0.178452
ARPC2	1.24967	0.00979327
ARPC4	1.23603	0.0432128
ARPC5	1.23555	0.0288991
ARPC5L	1.14491	0.324545
ARPIN	1.02824	0.817722
ARPP19	1.31192	0.606938
ARPP21	-5.10283	0.0493489
ARR3	-1.02966	0.947482
ARRB2	1.21682	0.672159
ARRDC1	-1.20253	0.644167
ARRDC2	-1.94146	0.00198084
ARRDC4	-1.05273	0.90535
ARRDC5	1.08997	0.90144
ARSA	-1.15449	0.14946
ARSB	1.5568	0.0764892
ARSG	-1.31754	0.325712
ARSH	-1.29122	0.613794
ARSI	3.53558	0.00964555
ARSJ	1.52587	0.00485684
ARSK	-1.13726	0.659213
ARSL	-1.12871	0.728357
ART4	-1.76062	0.0962423
ARTN	-1.14598	0.671698
ARV1	-1.2568	0.321941
ARVCF	-1.65332	0.128934
ASAH2	-1.44002	0.328276
ASAP3	-1.14482	0.646382
ASB1	1.15162	0.152146
ASB10	-1.82372	0.315481
ASB12	-87.1237	0.23783
ASB15	-1.66462	0.540689
ASB16	-3.97723	0.0998034
ASB18	-45.6253	0.141931
ASB3	1.02997	0.841421
ASB4	-1.10076e+07	1.29235e-13
ASB6	-1.21438	0.2851
ASB7	1.15547	0.0989019
ASCL2	1.16815	0.396094
ASCL4	-1.4384	0.44808
ASF1A	1.05875	0.731638
ASF1B	1.61059	0.0566524
ASIC1	1.56661	0.392496
ASIC2	-1.39876	0.652746
ASIC3	-1.78881	0.177275
ASIP	-1.36954	0.64869
ASL	1.02672	0.971952
ASNSD1	1.07491	0.574249
ASPG	-1.32469	0.522877
ASPH	1.17642	0.278705
ASPM	1.32603	0.372171
ASPN	-1.11866	0.857156
ASPRV1	-1.30538	0.180063
ASTE1	1.01346	0.970176
ASXL3	-1.63807	0.386601
ATAD2	1.10234	0.852639
ATAD3A	1.37295	0.542441
ATAT1	-1.1083	0.608841
ATCAY	-1.2207	0.714691
ATF3	-1.42969	0.592159
ATF4	-1.04075	0.844879
ATG10	1.12828	0.676652
ATG101	-1.35841	0.183564
ATG13	-1.38151	0.088415
ATG14	-1.36764	0.00155217
ATG16L2	-2.2045	0.0829853
ATG2A	-1.44373	0.0441737
ATG3	1.20879	0.130725
ATG4A	1.1805	0.338123
ATG4B	-1.24663	0.126218
ATG4D	-1.15971	0.666652
ATG9A	1.01881	0.98361
ATG9B	-1.20905	0.372399
ATIC	1.08647	0.701838
ATL2	1.04633	0.70356
ATL3	1.15805	0.746245
ATM	-1.02445	0.914345
ATMIN	1.1555	0.787463
ATOH8	-1.46137	0.51522
ATOX1	1.15286	0.515176
ATP10A	-1.04652	0.812176
ATP11B	1.61432	0.0497136
ATP12A	-1.21299	0.537924
ATP13A1	1.14265	0.17814
ATP13A2	-1.07828	0.693194
ATP1A1	1.22966	0.114219
ATP1A4	-2.63733	0.00754152
ATP1B1	1.11695	0.577316
ATP1B3	1.15954	0.174558
ATP23	-1.40451	0.115752
ATP2A1	-3.03346	0.0180138
ATP2A2	-1.09255	0.717799
ATP2B1	1.07989	0.608055
ATP2C2	-1.00931	0.969898
ATP5F1A	1.08254	0.617052
ATP5F1B	1.10139	0.517925
ATP5F1C	1.17798	0.698219
ATP5F1D	1.07325	0.731144
ATP5F1E	1.0339	0.888543
ATP5IF1	-1.00238	0.992369
ATP5J2	-1.09178	0.72214
ATP5MC2	-1.23783	0.642112
ATP5MC3	1.11235	0.588532
ATP5MG	1.09374	0.587346
ATP5MJ	1.13885	0.574329
ATP5MK	1.13262	0.790384
ATP5PO	1.06217	0.72912
ATP6	-1.02775	0.914524
ATP6AP1L	-1.05718	0.95194
ATP6AP2	1.11169	0.573454
ATP6V0A1	-1.05164	0.938622
ATP6V0A2	-1.18099	0.76642
ATP6V0B	-1.05538	0.7857
ATP6V0C	1.24371	0.0493848
ATP6V0D1	1.0804	0.466873
ATP6V0D2	1.13732	0.865575
ATP6V0E1	1.14275	0.273489
ATP6V0E2	-1.11892	0.559901
ATP6V1B2	1.23487	0.059425
ATP6V1D	1.02419	0.885455
ATP6V1E1	1.02824	0.861009
ATP6V1F	1.11054	0.407678
ATP6V1G1	1.10531	0.213925
ATP6V1G2	-1.43599	0.230849
ATP7B	-1.17579	0.396183
ATP8	-1.04391	0.880054
ATP8B2	-1.2839	0.447794
ATP8B3	1.22537	0.815045
ATP9A	-1.15651	0.12844
ATPAF2	1.04303	0.810826
ATPSCKMT	-1.09661	0.676926
ATRAID	1.02076	0.909759
ATRN	1.00495	0.971952
ATRNL1	-1.73287	0.0181311
ATXN1	-1.25487	0.52993
ATXN10	1.03051	0.875272
ATXN3	-1.07279	0.894945
ATXN7L1	1.0071	0.976308
ATXN7L2	-1.5673	0.313484
ATXN7L3	-1.15698	0.817799
ATXN7L3B	1.01315	0.936373
AUP1	1.04812	0.750538
AURKAIP1	1.50935	0.197884
AURKB	-2.14295	0.142667
AVEN	1.42065	0.0590096
AVIL	-1.69977	0.204004
AVL9	-1.04588	0.716921
AVPI1	-1.0238	0.923904
AVPR1A	-1.26054	0.305246
AVPR2	-1.41033	0.205498
AWAT1	-1.60462	0.448915
AXDND1	-1.57162	0.422839
AXIN1	1.30016	0.672846
AXIN2	-1.13001	0.682712
AZGP1	-1.29987	0.660966
AZI2	1.29642	0.0107635
AZIN1	1.2235	0.0944272
AZIN2	1.13937	0.557188
B2M	1.13921	0.710766
B3GALNT2	-1.0806	0.627742
B3GALT2	-1.06575	0.898963
B3GALT4	-1.02823	0.917831
B3GALT6	1.0799	0.579434
B3GAT1	-1.27075	0.690747
B3GAT2	-1.00559	0.991458
B3GLCT	1.10415	0.572604
B3GNT3	1.63176	0.50198
B3GNT4	1.09211	0.726872
B3GNT5	1.41919	0.233992
B3GNT8	1.0579	0.709579
B3GNTL1	-1.30828	0.207305
B4GALNT2	-1.48901	0.336333
B4GALNT3	-1.03347	0.885816
B4GALNT4	-1.08476	0.851296
B4GALT1	1.21517	0.0103013
B4GALT2	1.35829	0.46873
B4GALT4	1.00813	0.972446
B4GALT5	1.04643	0.851387
B4GALT7	1.18437	0.628669
B4GAT1	-1.02465	0.868456
B9D1	-1.12246	0.524094
BABAM1	-1.02688	0.964822
BACE1	-1.08097	0.44808
BACE2	1.15947	0.553418
BAD	1.12478	0.440794
BAG1	1.18806	0.129198
BAG2	1.08387	0.797807
BAG4	-1.04301	0.895292
BAG5	1.24527	0.521485
BAHCC1	-1.13909	0.441231
BAIAP2	-1.58929	0.000932566
BAIAP2L2	-1.36411	0.485046
BAK1	1.62323	0.00428917
BAMBI	1.01906	0.971239
BANF1	1.16153	0.182544
BANK1	1.20829	0.552983
BANP	-1.38489	0.301457
BAP1	-1.01773	0.875311
BARD1	1.18852	0.17647
BARX1	1.85811	0.297548
BARX2	1.00104	0.997549
BASP1	1.07699	0.841421
BATF	1.28818	0.454245
BATF2	-1.49775	0.351636
BATF3	1.77849	0.111551
BAX	-1.00065	0.998902
BAZ1A	1.02897	0.959294
BAZ1B	-1.02291	0.863583
BAZ2A	-1.13253	0.763468
BBC3	-1.1036	0.793938
BBIP1	1.23674	0.268208
BBLN	-1.20377	0.198063
BBOX1	-1.06828	0.822341
BBS2	-1.35375	0.211888
BBS4	-1.16456	0.0891158
BCAM	-1.03714	0.854485
BCAP31	-1.4704	0.0573625
BCAR1	-1.21419	0.496866
BCAR3	-1.42861	0.525371
BCAS2	1.03955	0.959431
BCAS4	-1.07547	0.837851
BCDIN3D	-1.03321	0.845679
BCHE	-1.02215	0.955864
BCKDK	1.12156	0.513196
BCL10	1.03401	0.814033
BCL2	-1.2996	0.202476
BCL2A1	1.25798	0.742794
BCL2L1	-1.2065	0.0176433
BCL2L11	-1.13009	0.78668
BCL2L13	-2.24904	0.0112164
BCL2L15	-1.18617	0.805108
BCL2L2	-1.13047	0.426211
BCL3	1.56774	0.177763
BCL6	-1.60324	0.000122874
BCL7C	1.06233	0.693126
BCL9L	1.04653	0.764812
BCLAF1	-1.1787	0.822442
BCOR	1.09061	0.915778
BCR	-1.12917	0.451758
BCS1L	1.04592	0.938925
BDH1	-1.50391	0.0391381
BDH2	-1.20873	0.625995
BDKRB1	1.01154	0.984693
BDKRB2	-1.13107	0.573129
BDNF	-1.48259	0.17814
BEGAIN	-1.14453	0.823491
BEND4	-1.1539	0.742687
BEST3	-1.38493	0.6928
BET1	1.12123	0.232156
BET1L	1.06172	0.60027
BEX3	1.14592	0.546027
BEX4	1.21934	0.159105
BFSP2	1.01772	0.986488
BGLAP	1.35569	0.317619
BGN	1.06846	0.794258
BHLHA9	-1.09053	0.930068
BHLHE22	-1.17503	0.814117
BHLHE40	1.22896	0.267355
BHLHE41	-1.14895	0.49536
BICD2	1.06787	0.702751
BICDL2	-1.10882	0.591046
BICRA	-1.10876	0.539738
BID	1.02464	0.971552
BIK	-1.62	0.216583
BIN3	1.03177	0.809009
BIRC2	1.07753	0.495555
BIRC3	1.57179	0.485566
BIRC5	1.25091	0.139163
BIVM	-1.01936	0.922076
BLID	1.84583	0.504369
BLK	3.31414	0.0260932
BLMH	-1.20583	0.248189
BLOC1S1	1.09245	0.506895
BLOC1S4	1.14869	0.384916
BLOC1S5	1.23605	0.0108612
BLOC1S6	1.17809	0.134558
BLVRA	1.13299	0.831021
BLVRB	1.40845	0.148021
BMI1	1.10587	0.3956
BMP1	-1.06912	0.723335
BMP2	1.12181	0.793122
BMP3	-1.30282	0.357627
BMP4	-1.24012	0.165534
BMP6	-1.01921	0.930099
BMP7	1.1018	0.706106
BMPR1A	1.00394	0.991458
BMPR1B	1.57177	0.146137
BMPR2	1.00609	0.974959
BMT2	-1.11428	0.440528
BNC1	1.26362	0.131061
BNIP1	-1.04353	0.744616
BNIP3	-1.46967	0.0298254
BNIPL	-1.15951	0.205035
BOD1	1.09143	0.591068
BOD1L1	1.10803	0.883091
BOK	1.06877	0.888001
BOLA2B	-1.09387	0.629552
BOLA3	-1.06631	0.766259
BOP1	-1.17482	0.532873
BORA	1.07945	0.666631
BORCS5	1.18269	0.609599
BORCS6	-1.06844	0.569831
BORCS7	1.22296	0.213705
BORCS8	-1.00012	0.999643
BPGM	1.03487	0.84356
BPHL	-1.08892	0.599606
BPNT2	1.19883	0.0493426
BPTF	1.06106	0.793122
BRAP	1.01879	0.857156
BRCA1	1.47824	0.149387
BRCA2	1.12325	0.450002
BRCC3	-1.47242	0.0705191
BRD1	-1.09657	0.747362
BRD2	1.00732	0.946573
BRD3OS	-1.16686	0.374986
BRD4	1.04059	0.81438
BRD7	1.14864	0.260145
BRD9	-1.21727	0.679655
BRF1	-1.07477	0.784431
BRF2	1.06599	0.725398
BRI3	-1.19338	0.26903
BRI3BP	1.00313	0.994673
BRINP2	-1.25374	0.683858
BRIP1	1.55481	0.0757008
BRIX1	1.32097	0.0783641
BRK1	-1.05298	0.640497
BRME1	-1.99842	0.0130315
BROX	1.0958	0.833763
BRSK1	1.10392	0.904507
BRSK2	-1.99018	0.292577
BSG	-1.02544	0.941378
BSN	-1.17511	0.575005
BSND	1.43315	0.362667
BSPRY	-1.34819	0.0688466
BST1	-1.06117	0.859422
BST2	8.00608	1.6671e-08
BTAF1	1.15831	0.0878412
BTBD1	-1.11947	0.479798
BTBD11	1.02148	0.941621
BTBD19	-1.02198	0.976241
BTBD2	-1.2081	0.0344122
BTBD3	1.13435	0.758235
BTBD6	-1.12458	0.478266
BTBD7	1.0743	0.895292
BTF3	-1.04534	0.732854
BTF3L4	1.05039	0.899822
BTG1	-1.29143	0.00257247
BTG2	-1.28814	0.115825
BTG3	1.00888	0.981343
BTN1A1	-1.01474	0.98814
BTNL9	-1.86253	0.0163446
BUB1	1.56034	0.0820616
BUD31	-1.00789	0.992369
BYSL	1.34276	0.589818
BZW1	1.12875	0.706174
C10H12orf45	1.09741	0.870396
C10H12orf56	1.33178	0.549693
C10H12orf66	-1.09867	0.516176
C10H12orf75	-1.30615	0.364274
C10H2orf42	1.18414	0.587369
C10H2orf92	-1.07361	0.928578
C11H5orf15	1.17661	0.0821137
C11H5orf24	-1.12717	0.705923
C11H9orf131	-1.05361	0.937287
C11H9orf152	1.11354	0.831246
C11H9orf43	-1.17906	0.784303
C12H6orf120	1.00631	0.959306
C12H6orf132	-1.01143	0.968627
C12H6orf136	-1.00644	0.97114
C12H6orf141	-1.11017	0.657444
C12H6orf226	1.04716	0.841489
C12H6orf47	-1.07174	0.553418
C12H6orf89	1.07893	0.613801
C13H8orf33	1.10208	0.529247
C13H8orf82	1.03902	0.881712
C14H1orf35	1.06787	0.831543
C15H12orf29	1.10401	0.592655
C15H12orf73	1.05443	0.765678
C15H16orf87	-1.25518	0.059763
C15H1orf109	1.12871	0.379901
C15H1orf122	-1.08474	0.616055
C15H1orf216	1.60889	0.471299
C15H1orf50	1.11245	0.567575
C15H4orf46	1.15163	0.282665
C15H4orf51	1.09449	0.885284
C17H1orf56	-1.13977	0.307324
C17H1orf68	-1.77022	0.0171935
C17H2orf81	1.02622	0.968627
C18H11orf24	-1.33256	0.767744
C18H11orf49	1.00166	0.997118
C18H11orf68	-1.06148	0.586845
C18H11orf80	-1.16097	0.60027
C18H11orf86	2.68536	0.0902571
C18H11orf91	1.15878	0.845679
C18H11orf94	-1.32488	0.162858
C18H11orf95	-1.11819	0.640791
C18H11orf96	-1.38659	0.255416
C18H11orf98	1.40033	0.0390087
C18H7orf25	-1.14202	0.803182
C19H4orf33	1.03127	0.889811
C1D	1.19792	0.168321
C1GALT1C1	1.22306	0.0955941
C1H18orf54	-1.07387	0.728357
C1H19orf33	-1.36823	0.0756573
C1H19orf47	1.04028	0.823183
C1H19orf54	-1.02462	0.919011
C1H9orf3	1.0861	0.757909
C1H9orf40	1.30063	0.0366684
C1H9orf64	1.16692	0.0703781
C1H9orf85	-1.27588	0.545957
C1QA	-1.36219	0.376508
C1QB	-1.19357	0.70356
C1QBP	1.2872	0.066872
C1QC	-1.40894	0.33529
C1QL1	1.40214	0.495842
C1QL3	-1.52089	0.44035
C1QL4	-1.2151	0.799104
C1QTNF12	-1.01916	0.964983
C1QTNF2	1.91762	0.243553
C1QTNF4	-1.66577	0.119482
C1QTNF5	-1.03658	0.881873
C1QTNF6	1.42023	0.368926
C1QTNF7	-1.77296	0.439675
C1R	1.31818	0.265327
C2	-1.40672	0.563115
C20H19orf25	1.01058	0.955375
C20H19orf53	1.05106	0.81044
C20H19orf77	-1.10784	0.872281
C20H3orf62	1.14695	0.645395
C21H11orf42	1.0529	0.927618
C21H11orf54	-1.10085	0.802158
C21H11orf58	1.07599	0.330828
C23H3orf33	-1.2334	0.474326
C24H20orf194	-1.13055	0.419718
C24H20orf204	1.0204	0.985158
C24H20orf96	-1.46148	0.440073
C25H2orf72	-1.16674	0.715196
C26H12orf43	-1.03048	0.973019
C26H12orf65	-1.07684	0.824272
C26H22orf39	1.06926	0.717983
C28H10orf88	1.08011	0.563946
C28H10orf95	-1.10297	0.725449
C29H8orf34	1.2848	0.542493
C29H8orf37	-1.13099	0.851427
C2CD2	-1.38874	0.0016999
C2CD2L	-1.19375	0.681095
C2CD3	-1.12125	0.760339
C2CD4A	-1.10283	0.831891
C2CD4D	-1.29278	0.689616
C2H10orf67	-1.42956	0.303054
C2H1orf167	-1.39661	0.391948
C2H1orf232	-1.79621	0.455022
C2H5orf46	-1.87528	0.0400335
C3	1.52022	0.275021
C30H15orf39	2.30178	0.0287382
C30H15orf61	-1.04282	0.90981
C30H15orf62	-1.24222	0.0799616
C31H21orf58	1.05398	0.818182
C31H21orf91	-1.36881	0.553602
C32H4orf3	1.08068	0.393922
C32H4orf54	-6.36723	0.032415
C33H3orf52	-1.12025	0.532439
C34H3orf70	1.03647	0.823183
C34H3orf80	1.45108	0.478585
C35H6orf62	1.01174	0.940355
C37H2orf69	1.1842	0.0514392
C3H15orf40	1.07237	0.915224
C3H4orf19	-1.0756	0.87972
C3H4orf48	-1.21097	0.458802
C4BPB	-1.25332	0.714244
C4H1orf131	1.09466	0.529075
C4H1orf198	1.04864	0.763838
C4H5orf22	1.09867	0.424838
C4H5orf51	-1.03197	0.833458
C4H5orf58	-1.23138	0.609599
C5AR1	2.08341	0.0199661
C5AR2	1.36321	0.523024
C5H11orf1	-1.15388	0.790022
C5H11orf52	1.05506	0.855017
C5H11orf71	-1.29059	0.16627
C5H17orf49	1.06702	0.717122
C5H1orf159	-1.12234	0.793355
C5H1orf174	1.14739	0.225871
C6H16orf72	1.06623	0.919211
C6H16orf91	1.0706	0.580448
C6H1orf146	-1.02333	0.974962
C6H1orf194	-1.26898	0.462024
C6H1orf52	-1.02565	0.862001
C6H7orf26	1.03133	0.864338
C6H7orf50	-1.07555	0.867502
C6H7orf61	-1.14434	0.430453
C7	-1.3561	0.0866075
C7H18orf32	1.0367	0.917415
C7H1orf105	-1.05076	0.956573
C7H1orf112	-1.146	0.634245
C7H1orf116	-1.13418	0.51221
C7H1orf43	1.00201	0.993394
C7H1orf53	-1.15378	0.661612
C8H14orf119	-1.58394	0.241762
C8H14orf132	-1.73277	0.17611
C8H14orf28	1.09008	0.705923
C9H17orf50	-1.08912	0.894631
C9H17orf75	1.22288	0.0349434
C9H17orf98	1.07625	0.894934
C9H9orf78	1.04435	0.683885
CA11	-1.17344	0.519531
CA12	1.49631	0.0610546
CA13	-1.06218	0.784753
CA2	2.62581	0.007491
CA4	-1.5366	0.542244
CA6	-1.39251	0.171165
CA8	-1.43749	0.616984
CA9	1.96651	0.0105652
CAAP1	-1.06003	0.770774
CAB39	1.03852	0.785364
CABCOCO1	1.04709	0.96055
CABLES2	-1.00215	0.990013
CABP5	-1.12071	0.683858
CABP7	1.05472	0.873347
CABYR	1.12543	0.488338
CACFD1	1.18557	0.243339
CACHD1	-1.16326	0.365532
CACNA1A	1.30135	0.17055
CACNA1B	-1.16797	0.818406
CACNA1I	1.14781	0.742794
CACNA2D4	1.01843	0.975673
CACNB1	-1.54842	0.388859
CACNB3	-1.17527	0.553418
CACNB4	1.14077	0.764851
CACNG1	-18.108	0.00894021
CACNG4	1.13283	0.635767
CACNG5	1.68071	0.385652
CACTIN	-1.02412	0.895977
CACYBP	1.00568	0.979847
CADM4	1.19334	0.491069
CALB2	-1.36078	0.560169
CALCOCO1	-2.06771	0.0626115
CALCOCO2	-1.22202	0.0429121
CALD1	1.00984	0.986873
CALHM1	-1.31834	0.218848
CALHM2	-1.1008	0.51522
CALHM4	-1.07092	0.923616
CALHM5	-1.17764	0.621426
CALHM6	1.22719	0.40129
CALM1	1.3028	0.0147971
CALM2	1.18273	0.139316
CALM3	1.11615	0.395706
CALML4	1.31369	0.417442
CALML5	-1.18986	0.44695
CALR	1.77127	0.000260877
CALU	1.36618	0.199695
CAMK1D	-1.16612	0.571472
CAMK2N1	1.14823	0.587346
CAMK2N2	1.44021	0.605643
CAMKK1	1.05365	0.737206
CAMLG	-1.07649	0.516717
CAMSAP1	1.00489	0.97898
CAND1	1.17781	0.0337528
CANT1	1.10526	0.387143
CANX	1.28013	0.00979327
CAP2	-2.07934	0.213925
CAPG	-1.19048	0.382425
CAPN1	-1.13501	0.710138
CAPN11	-1.23438	0.660966
CAPN12	-1.08461	0.853402
CAPN15	1.00572	0.975381
CAPN2	1.1003	0.631059
CAPN6	-1.01625	0.9829
CAPN7	-1.08534	0.892666
CAPNS1	1.035	0.938008
CAPNS2	-1.29099	0.0518529
CAPRIN1	1.08845	0.24651
CAPS	-1.06035	0.842179
CAPZA1	1.35145	0.00215666
CAPZA2	1.0512	0.701313
CARD11	1.43848	0.737283
CARD14	-1.15288	0.694548
CARD19	1.13691	0.431394
CARD8	-1.01476	0.984693
CARF	1.03638	0.942462
CARMIL1	-1.04147	0.841477
CARMIL3	-1.00972	0.993394
CARNMT1	1.02858	0.935216
CARNS1	-1.63575	0.0510018
CARS2	-1.26274	0.379539
CASC3	-1.00188	0.988018
CASK	1.09787	0.422381
CASKIN1	1.00768	0.978787
CASKIN2	-1.49188	0.0184712
CASP10	1.46304	0.0386557
CASP12	1.27156	0.726443
CASP14	1.34389	0.243004
CASP2	1.16486	0.111771
CASP4	2.10907	0.0519492
CASP8	1.19534	0.493735
CASP8AP2	1.06498	0.711086
CASP9	-1.01509	0.941722
CASQ1	-245.118	0.00155217
CASQ2	-4.90503	0.109348
CASR	-1.1737	0.760259
CAST	-1.03762	0.937322
CASTOR1	1.0661	0.792694
CASZ1	-1.21811	0.170455
CAT	-1.1156	0.45459
CATSPERD	-1.2154	0.523339
CAV1	1.1336	0.536832
CAV2	-1.08128	0.707633
CAV3	-47.2557	0.154374
CAVIN1	-1.05188	0.814716
CAVIN2	-1.28452	0.328239
CAVIN3	1.37508	0.0106642
CAVIN4	-6.27661	0.0211751
CBARP	-1.0351	0.933244
CBD103	1.23247	0.529583
CBD108	1.01277	0.987699
CBL	1.02368	0.981054
CBLC	1.11602	0.876164
CBLN2	1.05482	0.875643
CBLN3	1.27198	0.483832
CBLN4	-1.38584	0.782096
CBR3	1.12015	0.46113
CBR4	-1.12909	0.56712
CBS	1.11388	0.685696
CBWD1	1.08875	0.436214
CBX1	-1.01582	0.930618
CBX3	1.00103	0.999169
CBX4	-1.00657	0.975191
CBX6	-1.08106	0.64794
CCAR2	-1.63238	0.241495
CCBE1	1.2602	0.610395
CCDC102A	1.11234	0.446621
CCDC103	-1.57846	0.482544
CCDC112	-1.01933	0.934603
CCDC113	-1.25145	0.563667
CCDC116	-1.243	0.706174
CCDC117	-1.08117	0.793633
CCDC12	-1.03282	0.895527
CCDC125	-1.24568	0.321271
CCDC126	1.04293	0.933425
CCDC137	-1.09672	0.808749
CCDC152	-1.77503	0.0665707
CCDC153	-1.08676	0.813765
CCDC154	-1.53653	0.330083
CCDC158	-1.09382	0.843639
CCDC166	-1.30938	0.782726
CCDC17	1.04084	0.870281
CCDC183	-1.075	0.854171
CCDC184	-1.03522	0.96055
CCDC186	-1.06836	0.672846
CCDC189	-1.13607	0.36361
CCDC197	1.22803	0.793938
CCDC200	1.69456	0.192006
CCDC24	1.11765	0.830737
CCDC28A	-1.41833	0.0509149
CCDC28B	1.06383	0.830737
CCDC3	1.16204	0.329525
CCDC39	-1.48457	0.110759
CCDC40	-1.63593	0.161456
CCDC43	1.43027	0.313829
CCDC47	1.11081	0.220761
CCDC51	-1.09695	0.698089
CCDC56	1.06473	0.62459
CCDC57	-1.1867	0.634245
CCDC6	1.05349	0.603343
CCDC61	-1.45242	0.0765017
CCDC65	-1.09614	0.884436
CCDC66	1.038	0.812176
CCDC69	1.02396	0.927874
CCDC71L	-1.09955	0.752732
CCDC77	-1.08165	0.757145
CCDC8	-1.37529	0.10176
CCDC80	-1.0322	0.947482
CCDC85A	-1.75845	0.0762213
CCDC85B	1.0227	0.915531
CCDC85C	1.01331	0.954662
CCDC86	1.17354	0.417846
CCDC88A	1.17138	0.732034
CCDC88B	1.40578	0.440445
CCDC89	1.07568	0.759773
CCDC9	-1.10185	0.61431
CCDC90B	1.21377	0.686943
CCDC91	-1.01245	0.937259
CCDC92	1.13352	0.668978
CCDC96	-1.25706	0.711103
CCDC97	1.01921	0.913593
CCDC9B	-1.65355	0.379539
CCK	-3.35474	0.000279028
CCL1	1.25453	0.82429
CCL13	2.61864	0.0493752
CCL14	1.14813	0.784303
CCL17	-1.90176	0.605332
CCL19	4.92767	0.000351013
CCL2	7.02125	1.38827e-07
CCL20	1.05133	0.957018
CCL21	1.4018	0.198271
CCL22	-1.53616	0.248869
CCL24	-2.22826	0.233798
CCL27	1.25871	0.47845
CCL28	-1.36539	0.622144
CCL3	9.6535	0.000420341
CCL4	3.19846	0.00952192
CCL5	-2.30205	0.104934
CCL7	2.18657	0.160683
CCL8	15.133	2.28191e-08
CCM2	1.18672	0.506459
CCM2L	-1.11165	0.532451
CCN2	-1.16749	0.731354
CCN3	1.0717	0.835801
CCN4	-1.09442	0.846265
CCN6	-1.03201	0.949469
CCNA2	1.4713	0.0478473
CCNB1	1.10404	0.553314
CCNB2	1.36452	0.303054
CCNB3	1.1325	0.78634
CCNC	1.15935	0.229535
CCND1	1.17607	0.250974
CCND2	1.24251	0.0410635
CCND3	1.40325	0.10176
CCNDBP1	-1.36838	0.044326
CCNF	1.35049	0.230198
CCNG1	-1.16871	0.686654
CCNG2	-1.30229	0.0436734
CCNJL	1.11513	0.800392
CCNL1	-1.05092	0.689698
CCNL2	-1.25952	0.233002
CCNT1	1.21516	0.762304
CCNT2	-1.04905	0.952044
CCNY	-1.07886	0.909825
CCP110	1.31337	0.563833
CCR1	4.16818	8.41727e-09
CCR3	3.24208	0.0955941
CCR4	1.25435	0.7857
CCR5	2.39326	0.00374099
CCR8	-1.24156	0.655119
CCRL2	2.69756	0.23551
CCS	-1.09644	0.507436
CCSAP	1.00596	0.98361
CCSER1	-1.78079	0.277488
CCT2	1.36053	0.0456436
CCT4	1.18156	0.159105
CCT5	1.55057	0.00511914
CCT6A	1.29169	0.0102302
CCT7	1.20016	0.230849
CCT8	-1.21795	0.549241
CCZ1	1.05188	0.808274
CD14	1.37925	0.230142
CD151	1.06165	0.577316
CD163	1.0746	0.939389
CD164	1.12961	0.262457
CD164L2	-1.1622	0.772147
CD177	1.16984	0.569831
CD180	3.4877	2.37623e-07
CD1A6	1.69477	0.701313
CD1A8	1.05154	0.955478
CD1B	-1.0428	0.959097
CD1C	-1.20101	0.820941
CD1D	1.39429	0.407382
CD1E	1.03469	0.970176
CD2	1.28358	0.570729
CD200	-1.19074	0.377828
CD209	1.01532	0.981988
CD24	-1.05125	0.859422
CD244	1.00551	0.990199
CD247	-1.08513	0.833828
CD248	1.32326	0.307902
CD274	1.21373	0.743696
CD276	-1.20871	0.719013
CD28	1.71011	0.269772
CD2AP	1.15192	0.691633
CD2BP2	1.44438	0.539782
CD300A	1.50969	0.147454
CD302	-1.03531	0.84877
CD320	1.1688	0.707271
CD34	-1.0405	0.874034
CD36	-1.32091	0.253614
CD37	1.28447	0.670021
CD38	1.10951	0.812176
CD3D	1.12094	0.872754
CD4	3.48219	0.00152792
CD40	2.21934	0.113588
CD40LG	-1.2026	0.670285
CD44	1.18403	0.186762
CD47	1.22004	0.134757
CD48	2.29066	0.00150779
CD5	-1.06439	0.851427
CD53	1.31417	0.372171
CD55	1.18245	0.462024
CD58	1.08012	0.714691
CD5L	16.4003	6.06063e-08
CD63	1.15072	0.44808
CD68	1.13846	0.690549
CD69	-1.03172	0.970632
CD7	-1.30393	0.46873
CD70	-1.25288	0.83608
CD72	1.62604	0.266557
CD79A	-1.24967	0.545969
CD80	1.09932	0.816979
CD81	1.07986	0.893315
CD86	3.11133	0.000238446
CD8A	-1.00952	0.989656
CD8B	1.14181	0.760259
CD9	1.16334	0.204004
CD93	1.36583	0.0330084
CD99	1.02854	0.845679
CD99L2	-1.2085	0.761493
CDA	2.45027	0.00104421
CDADC1	-1.00876	0.970428
CDC14A	-1.44188	0.546444
CDC20	1.28286	0.144707
CDC25A	1.68549	0.00437647
CDC25B	1.26478	0.0367277
CDC26	-1.08963	0.47191
CDC34	1.01053	0.967054
CDC37	1.14528	0.197884
CDC37L1	-1.05256	0.698674
CDC40	-1.04345	0.682158
CDC42	1.22525	0.00952192
CDC42BPA	-1.06842	0.717983
CDC42EP2	1.32031	0.0434336
CDC42EP4	-1.03589	0.947467
CDC42EP5	1.15271	0.603782
CDC42SE1	1.27416	0.0251907
CDC45	1.44214	0.312512
CDC5L	-1.11902	0.24184
CDC73	1.03358	0.896387
CDCA4	-1.01872	0.981054
CDCA5	2.01017	0.000806826
CDCA8	1.50069	0.0441698
CDCP1	1.18908	0.277339
CDH1	1.21774	0.0551572
CDH11	1.33822	0.231059
CDH2	-1.19283	0.83204
CDH22	-1.56152	0.0566054
CDH23	-1.10625	0.792694
CDH24	1.41604	0.458843
CDH3	1.25239	0.744897
CDH5	-1.07798	0.743696
CDH6	1.12651	0.714244
CDHR1	-1.05447	0.959381
CDHR4	-1.056	0.942035
CDIN1	-1.37592	0.280457
CDIP1	-1.43191	0.420894
CDIPT	1.01603	0.926901
CDK1	1.03364	0.964977
CDK10	-1.3972	0.0350575
CDK14	1.31418	0.418611
CDK16	1.01654	0.958179
CDK17	-1.11569	0.73513
CDK2	-1.07946	0.885843
CDK20	-1.04436	0.925204
CDK2AP1	1.41343	0.00993599
CDK2AP2	1.30597	0.0689561
CDK3	-1.68629	0.335371
CDK4	1.44253	0.00168104
CDK5	-1.02385	0.935421
CDK5R1	1.13148	0.784016
CDK5RAP3	-1.01427	0.919462
CDK7	-1.07622	0.725054
CDK9	-1.22465	0.0314681
CDKAL1	1.17763	0.245695
CDKL3	-1.18423	0.634867
CDKN1B	-1.28807	0.00914879
CDKN2AIP	1.13771	0.457706
CDKN2AIPNL	-1.05972	0.924652
CDKN2B_1	-1.15214	0.331935
CDKN2C	1.11414	0.496667
CDNF	-1.13396	0.809224
CDO1	-1.39356	0.550814
CDON	1.14303	0.849765
CDPF1	-1.30977	0.304368
CDR2L	1.20308	0.768133
CDS1	-1.11851	0.799104
CDS2	-1.17653	0.746356
CDSN	-1.48715	0.248382
CDV3	1.20559	0.736969
CDX1	1.34586	0.625619
CDYL	1.18986	0.622144
CEACAM1	-1.09025	0.806672
CEACAM16	1.32164	0.711103
CEACAM19	-1.40568	0.377842
CEACAM23	1.26653	0.741138
CEACAM28	1.46336	0.387593
CEBPA	1.05405	0.773329
CEBPB	-1.03299	0.893399
CEBPD	-1.6063	0.0493752
CEBPE	-1.55479	0.738976
CEBPZ	-1.21075	0.494186
CEL	-1.15639	0.693126
CELF1	1.00388	0.991272
CELSR1	1.00326	0.990305
CELSR3	-1.01149	0.985279
CEMIP2	1.23067	0.312348
CENATAC	-1.22829	0.303269
CENPB	1.1264	0.300536
CENPC	1.03512	0.95194
CENPH	1.95326	0.0004018
CENPK	-1.10113	0.915161
CENPL	1.57232	0.00184596
CENPN	1.33494	0.535928
CENPS	1.72163	0.129689
CENPU	1.49	0.383139
CENPV	1.22746	0.563252
CENPW	1.14847	0.69542
CENPX	1.42634	0.117128
CEP104	-2.05714	0.00117053
CEP120	-1.02693	0.971552
CEP131	-1.53166	0.0130315
CEP170	1.19593	0.478766
CEP170B	-1.03495	0.952481
CEP250	-1.16342	0.685824
CEP57	-1.01455	0.970428
CEP68	1.04686	0.959097
CEP70	1.25455	0.293206
CEP72	-1.22553	0.760474
CEP76	1.37995	0.368579
CEP78	1.24661	0.256137
CEP83	-1.11287	0.686654
CEP83_1	-1.0579	0.906794
CEP95	-1.31318	0.148865
CEP97	-1.16701	0.776652
CERCAM	1.12513	0.875311
CERK	-1.25274	0.041029
CERS1	-1.25505	0.500633
CERS2	1.00078	0.998785
CERS4	-1.46558	0.510797
CES1	-1.45657	0.377504
CES5A	-1.24291	0.408431
CETN2	1.06448	0.70185
CETN3	-1.06617	0.829192
CFAP20	-1.06227	0.518212
CFAP221	1.21042	0.636293
CFAP251	-1.31079	0.389352
CFAP298	1.02525	0.874244
CFAP36	-1.04186	0.895318
CFAP410	-1.75623	0.26538
CFAP53	1.09397	0.732091
CFAP65	-1.39411	0.574309
CFAP92	1.07149	0.937888
CFAP97D2	1.95863	0.155104
CFB	1.07288	0.787905
CFD	-1.14743	0.630193
CFDP1	1.08745	0.401642
CFH	-1.36344	0.359329
CFHR5	-1.71828	0.723571
CFI	-1.07043	0.900362
CFL1	1.57336	0.00023284
CFL2	-1.38223	0.458287
CFLAR	1.30345	0.506895
CFP	2.03138	0.00341261
CFTR	-1.47572	0.552912
CGAS	7.20615	5.35525e-05
CGGBP1	1.15762	0.630696
CGN	-1.31842	0.0451768
CGRRF1	1.20795	0.190451
CH25H	1.69963	0.158811
CHAC1	1.01023	0.987212
CHAC2	-1.00037	0.999238
CHAD	1.06658	0.864338
CHADL	-1.02948	0.937888
CHAMP1	1.06438	0.557524
CHCHD1	1.19318	0.50198
CHCHD10	-1.34882	0.179636
CHCHD2	1.03981	0.804494
CHCHD4	1.11162	0.500736
CHCHD5	1.0255	0.926901
CHCHD6	1.19786	0.480637
CHCHD7	-1.10304	0.559901
CHD1L	1.3964	0.0164377
CHD2	1.0215	0.936559
CHD3	-1.06914	0.758235
CHD4	1.15896	0.579275
CHD6	-1.27706	0.341964
CHD7	1.06059	0.926215
CHDH	-1.19018	0.204004
CHEK2	1.08329	0.90727
CHI3L1	3.39156	0.0107334
CHIC2	-1.25311	0.292076
CHKA	1.08029	0.825271
CHKB	-1.08447	0.630696
CHML	1.1262	0.733744
CHMP1A	-1.06197	0.534398
CHMP1B	-1.04141	0.683858
CHMP2B	-1.02007	0.87972
CHMP4B	-1.02829	0.833458
CHMP4C	-1.17718	0.485566
CHMP5	-1.08498	0.510163
CHMP6	1.12133	0.395893
CHMP7	-1.01663	0.890502
CHN1	1.22044	0.700585
CHN2	-1.10018	0.846265
CHORDC1	1.37671	0.0108694
CHP1	-1.15494	0.586433
CHP2	-1.24221	0.454998
CHPF	-1.16401	0.364274
CHRAC1	-1.09124	0.501523
CHRM3	1.12848	0.84141
CHRNA1	-1.68943	0.279626
CHRNA10	-1.471	0.562683
CHRNA9	-1.23421	0.807765
CHRNB4	-1.66877	0.221807
CHST1	1.35011	0.58442
CHST13	-1.32164	0.0369955
CHST14	1.08741	0.554873
CHST2	1.06031	0.803832
CHST3	-1.07366	0.9139
CHST7	-2.19803	1.88843e-06
CHSY1	1.01929	0.977796
CHSY3	1.25661	0.443087
CHTOP	1.09026	0.83162
CHURC1	-1.03652	0.757985
CIAO1	1.02108	0.846265
CIAO2A	1.1418	0.417465
CIAO2B	-1.08215	0.646974
CIART	-1.1066	0.860847
CIB1	1.05412	0.620709
CIBAR1	-1.13121	0.606159
CIDEA	-1.1389	0.745167
CIDEB	-1.04514	0.967352
CIITA	1.7037	0.44094
CINP	1.00153	0.996783
CIPC	-1.07117	0.914829
CISD1	-1.14393	0.3263
CISD2	-1.018	0.914524
CISH	-1.0587	0.90981
CITED2	-1.46993	0.00023284
CITED4	-1.36977	0.162795
CKAP2	1.19677	0.664539
CKAP4	2.32671	2.37623e-07
CKLF	-1.56116	0.49925
CKM	-30.5276	0.00352599
CKMT2	-10.3298	0.00821555
CKS1B	1.30571	0.0164377
CKS2	1.34536	0.0258524
CLBA1	-1.03431	0.927292
CLCA2	1.35946	0.0512117
CLCA4	-1.37887	0.313113
CLCC1	1.17416	0.524804
CLCF1	-1.12698	0.81044
CLCN1	-2.06153	0.20032
CLCN2	-1.05483	0.878572
CLDN1	-1.1392	0.304327
CLDN11	-1.50303	0.305923
CLDN15	-1.03514	0.945022
CLDN17	1.08563	0.812176
CLDN2	-1.01704	0.990899
CLDN20	1.24451	0.781069
CLDN23	-1.13666	0.569831
CLDN3	-1.28118	0.192485
CLDN4	-1.19019	0.272059
CLDN5	-1.33112	0.177763
CLDN7	-1.04167	0.904811
CLDN8	-1.62367	0.00138203
CLDN9	-1.56054	0.549241
CLDND1	-1.25457	0.529197
CLDND2	-1.22716	0.81314
CLEC11A	-1.00377	0.992442
CLEC12A	-1.23546	0.721718
CLEC14A	1.16269	0.374376
CLEC16A	-1.66585	0.34038
CLEC2L	-1.25842	0.68663
CLEC3A	1.25288	0.780128
CLEC3B	-1.39529	0.313587
CLEC4A	-1.12713	0.501787
CLEC5A	2.26159	0.0125832
CLIC1	1.1084	0.423904
CLIC2	1.09865	0.735881
CLIC3	-1.23613	0.419718
CLIC4	1.06076	0.714043
CLIC5	-1.50944	0.561282
CLIC6	-1.11204	0.758185
CLIP1	-1.07948	0.941764
CLIP3	-1.25333	0.106815
CLIP4	1.00379	0.994736
CLK1	-1.1713	0.620709
CLK3	-1.20963	0.685014
CLK4	-1.49362	0.496866
CLMP	-1.00501	0.989683
CLN3	-1.08764	0.524281
CLN5	1.17479	0.198063
CLN6	1.05322	0.819452
CLN8	-1.1154	0.395332
CLNS1A	1.24452	0.0605149
CLPP	1.04244	0.833278
CLPTM1	1.00992	0.96491
CLPTM1L	1.33458	0.0599904
CLPX	-1.00465	0.972618
CLRN3	1.16928	0.809278
CLSPN	1.85005	0.0257646
CLSTN2	-1.75644	0.0268975
CLSTN3	1.68708	0.247484
CLU	1.19511	0.263433
CLVS1	-1.18983	0.517966
CLYBL	-1.52005	0.122965
CMA1	1.04424	0.959065
CMAS	-1.01477	0.949913
CMBL	-1.79346	0.0888102
CMC1	1.03287	0.859936
CMC4	-1.34833	0.491214
CMPK1	1.01895	0.914884
CMPK2	8.88663	7.96425e-08
CMSS1	1.04998	0.883205
CMTM3	-1.08051	0.856383
CMTM6	1.17537	0.316065
CMTM7	1.28133	0.0367277
CMYA5	-25.0297	0.000749754
CNDP1	1.54403	0.516176
CNDP2	-1.15501	0.773692
CNEP1R1	1.03257	0.959199
CNFN	1.03082	0.937491
CNGA1	1.34664	0.322914
CNIH1	1.1824	0.0678492
CNIH2	1.63729	0.115992
CNIH3	-1.43278	0.149325
CNKSR3	1.07617	0.644064
CNN2	1.08608	0.57871
CNN3	-1.05607	0.799831
CNOT10	1.09657	0.758254
CNOT11	-1.00829	0.951727
CNOT2	1.27191	0.514757
CNOT3	-1.28323	0.17699
CNOT6L	-1.70572	0.223905
CNOT8	-1.16032	0.806599
CNOT9	1.20463	0.387595
CNPPD1	-1.69177	0.044326
CNPY2	1.12408	0.343423
CNPY3	1.20964	0.188695
CNRIP1	-1.21125	0.529786
CNTFR	-1.1094	0.767211
CNTNAP1	-1.11904	0.719824
CNTNAP4	-1.22317	0.757145
CNTNAP5	-1.20764	0.734871
COA1	1.20001	0.540412
COA5	-1.07949	0.491069
COA6	-1.00605	0.984693
COA7	-1.08296	0.591046
COA8	1.03236	0.875272
COASY	-1.20435	0.437004
COBL	-1.97356	0.0512125
COCH	1.03143	0.931962
COG1	-1.14584	0.0965326
COG3	1.18015	0.563833
COG5	1.02895	0.866954
COG6	1.0947	0.462589
COG8	1.03614	0.884436
COIL	1.01865	0.888543
COL12A1	1.08192	0.774538
COL14A1	1.26212	0.535167
COL15A1	1.52059	0.00952192
COL17A1	1.10206	0.648999
COL1A1	1.23088	0.652344
COL1A2	1.17333	0.720673
COL20A1	-1.50462	0.470607
COL23A1	-1.1766	0.485354
COL24A1	-1.496	0.429837
COL28A1	-2.10321	0.184115
COL2A1	-1.34557	0.693194
COL3A1	1.18686	0.725449
COL4A1	-1.06465	0.908424
COL4A2	1.1112	0.582726
COL4A3	-1.07654	0.917927
COL4A4	-1.0378	0.961718
COL4A5	-1.19987	0.36548
COL5A1	1.18933	0.563667
COL5A2	-1.10221	0.758185
COL6A1	1.07842	0.806206
COL6A2	1.09449	0.767744
COL6A3	1.3329	0.137603
COL6A6	-1.42417	0.631418
COL7A1	-1.15042	0.661042
COL8A2	-1.03914	0.936276
COL9A2	-1.01982	0.955887
COL9A3	-1.10931	0.802863
COLEC12	-1.58034	0.0163226
COLGALT1	1.33974	0.0603608
COMMD1	1.11289	0.378801
COMMD10	-1.02101	0.987699
COMMD2	1.35147	0.00476287
COMMD3	-1.11821	0.44193
COMMD4	-1.03522	0.848938
COMMD5	1.33993	0.59338
COMMD6	-1.20634	0.652302
COMMD7	-1.10796	0.83567
COMMD8	1.74991	2.48677e-06
COMMD9	-1.0132	0.941722
COMP	1.3202	0.596108
COMT	-1.08975	0.44808
COMTD1	-1.26264	0.291754
COPA	-1.66132	0.503058
COPE	-1.05212	0.858381
COPG1	1.21508	0.0263489
COPG2	-1.08076	0.645953
COPRS	1.12575	0.408183
COPS3	1.19358	0.663514
COPS7A	1.03037	0.958991
COPS7B	-1.82087	0.119022
COPS8	-1.0479	0.790912
COPZ1	1.76881	0.675708
COPZ2	1.14227	0.771667
COQ10A	-1.3681	0.344467
COQ2	1.0434	0.718465
COQ3	-1.05396	0.725449
COQ4	-1.13246	0.345868
COQ7	1.19068	0.684233
COQ9	-1.12988	0.590088
COR52H8	1.32875	0.1895
CORO1A	1.65649	0.02912
CORO1B	-1.02225	0.865575
CORO1C	1.03378	0.787572
CORO2B	-1.64957	0.307765
CORO6	-1.18161	0.80223
COTL1	1.59669	0.0157105
COX1	1.01938	0.952655
COX10	1.19857	0.299163
COX11	1.11324	0.526408
COX14	-1.08185	0.631833
COX17	1.04617	0.846853
COX19	-1.00538	0.966668
COX2	1.00481	0.987055
COX20	-1.20788	0.569916
COX3	1.00502	0.987699
COX4I1	1.04587	0.831635
COX5A	-1.08279	0.73451
COX5B	1.07449	0.700585
COX6A2	-3.56141	0.165322
COX8A	1.14859	0.339446
CP	1.03802	0.937695
CPA1	1.09414	0.932495
CPA2	-1.01416	0.981343
CPA3	1.96192	0.214098
CPA4	-1.07104	0.81999
CPD	1.09477	0.403798
CPE	-1.291	0.154016
CPEB1	-1.18082	0.861074
CPEB2	-1.30481	0.644064
CPEB3	-1.37432	0.419728
CPED1	-1.58723	0.0326784
CPLANE2	1.02913	0.953179
CPLX1	-1.20254	0.667942
CPLX3	1.07057	0.917615
CPLX4	-2.12762	0.0965326
CPN2	-1.03567	0.953179
CPNE1	1.02703	0.807146
CPNE2	-1.17204	0.293207
CPNE4	1.23013	0.776225
CPNE8	1.11285	0.903613
CPOX	1.0611	0.659506
CPPED1	1.02715	0.836893
CPS1	-1.04884	0.964566
CPSF2	1.24422	0.0141952
CPSF3	-1.1152	0.780796
CPSF7	1.41641	0.246511
CPT1A	1.13286	0.624939
CPT2	-1.04635	0.899822
CPXM1	1.08678	0.87972
CPXM2	1.03939	0.893277
CRABP1	1.10854	0.869727
CRABP2	1.30152	0.126143
CRACDL	-1.21072	0.721682
CRACR2B	1.00172	0.997835
CRAMP1	-1.14749	0.0944814
CRAT	-1.77609	0.0766706
CREB3L1	1.24523	0.545249
CREB3L2	-1.0288	0.883868
CREB3L4	-1.08042	0.757145
CREBBP	-1.0662	0.933791
CREBL2	-1.13243	0.387595
CREBZF	-1.05429	0.623031
CREG1	1.76233	0.00103025
CREG2	1.04822	0.942462
CRELD2	1.37103	0.121135
CREM	1.07545	0.771912
CRH	-1.29382	0.49212
CRIP1	-1.07354	0.797807
CRIP2	-1.02738	0.897009
CRIP3_1	1.03917	0.949048
CRIP3_2	-1.11387	0.431394
CRIPT	-1.02161	0.895738
CRISPLD2	-1.08794	0.718465
CRK	1.01605	0.959594
CRKL	1.02289	0.8771
CRLF1	1.0879	0.710766
CRLF3	-1.06567	0.696561
CRLS1	1.13728	0.441231
CRNKL1	-1.07509	0.582255
CRNN	1.0714	0.868225
CROCC	1.16464	0.824704
CROCC2	1.12625	0.672846
CRPPA	-1.0107	0.971952
CRTAC1	-1.41711	0.35835
CRTAP	-1.0478	0.724727
CRTC2	-1.51833	0.431256
CRTC3	-1.08796	0.895292
CRY1	1.21857	0.387595
CRY2	-1.06553	0.883205
CRYAB	-1.35545	0.444133
CRYBA4	1.28958	0.705093
CRYBG1	-1.05653	0.565865
CRYBG3	-1.07902	0.711611
CRYGS	-1.07447	0.857502
CRYM	-1.29205	0.413849
CRYZ	-1.53603	0.000534056
CS	1.06271	0.816222
CSAD	-1.16537	0.686654
CSF1	-1.05149	0.896741
CSF1R	-1.19563	0.532873
CSF2RB	1.05593	0.899354
CSGALNACT1	-1.32361	0.658506
CSK	1.23329	0.391948
CSMD2	-1.08387	0.804684
CSNK1A1	1.21948	0.272059
CSNK1D	-1.14995	0.40129
CSNK1E	-1.31124	0.0193254
CSNK1G2	1.04746	0.952481
CSNK1G3	-1.15033	0.812176
CSNK2A1	-1.42918	0.40925
CSNK2A2	-1.03981	0.885388
CSNK2B	-1.06292	0.862001
CSPG4	1.12224	0.685696
CSPG5	1.64815	0.48912
CSPP1	-1.10433	0.712826
CSRNP1	1.30776	0.3263
CSRNP2	-1.0203	0.961661
CSRP1	-1.13795	0.73787
CSRP2	1.02363	0.938404
CSRP3	-25.5759	0.149414
CST6	-1.1362	0.562092
CST7	1.38776	0.474881
CSTA	-1.25156	0.365111
CSTB	1.12647	0.694615
CSTF2T	-1.03322	0.860847
CT83	1.03897	0.949913
CTBP1	1.04855	0.846799
CTBP2	1.0099	0.955887
CTBS	1.03758	0.942035
CTDP1	-1.20337	0.525217
CTDSP2	-1.23266	0.595939
CTF1	-1.36911	0.14143
CTH	-1.0121	0.988263
CTHRC1	1.23257	0.556307
CTLA4	1.67647	0.202848
CTNNA1	1.09379	0.329971
CTNNA3	-2.89913	0.0533284
CTNNB1	1.11023	0.191664
CTNNBL1	-1.05691	0.859455
CTNS	-1.34643	0.360905
CTPS1	1.20379	0.380244
CTR9	1.05642	0.599602
CTRL	1.52218	0.0956667
CTSA	1.1343	0.3023
CTSB	1.18289	0.362066
CTSC	1.56844	0.0597519
CTSD	1.17088	0.455742
CTSH	-1.06614	0.762369
CTSK	-1.21146	0.530395
CTSO	1.39155	0.0511969
CTSS	3.56113	4.3661e-07
CTSW	-1.13489	0.504369
CTSZ	1.01863	0.942243
CTTN	-1.30907	0.364643
CTTNBP2	-1.14566	0.454176
CTTNBP2NL	1.05749	0.915224
CTU1	1.0688	0.80223
CTU2	-1.00678	0.982009
CTXN1	1.02519	0.948219
CUBN	-1.13015	0.846265
CUEDC1	1.0831	0.791692
CUL1	1.2013	0.685696
CUL2	1.22777	0.569099
CUL4A	1.01474	0.937569
CUL5	-1.00861	0.953136
CUPIN1	1.68327	0.303054
CUTC	-1.19919	0.786429
CUX1	1.21593	0.76642
CWC15	-1.08533	0.710138
CWC22	1.25871	0.709247
CWC25	1.03029	0.823491
CWC27	1.22064	0.0810757
CWF19L2	-1.18387	0.307902
CWH43	-1.32077	0.539464
CX3CL1	1.25891	0.304697
CX3CR1	-1.02642	0.974434
CXADR	1.0278	0.934603
CXCL10	6.12564	0.0356018
CXCL12	-1.0208	0.944385
CXCL14	-1.09476	0.651713
CXCL16	1.33725	0.195616
CXCL8	11.5642	1.1887e-06
CXCR1	3.01593	0.000868131
CXCR2	-1.03607	0.953793
CXCR3	-1.04717	0.955326
CXCR5	1.57763	0.451477
CXCR6	-1.11374	0.805148
CXHXorf38	-1.27913	0.185663
CXXC1	-1.31673	0.391948
CXXC4	-1.17606	0.549241
CXXC5	1.0826	0.816979
CYB561	-1.45791	0.257598
CYB561D1	-1.18318	0.298616
CYB561D2	-1.095	0.897435
CYB5D1	-1.06654	0.847184
CYB5D2	-1.01944	0.885627
CYB5R1	-1.09779	0.71219
CYB5R2	1.09136	0.875087
CYB5R3	-1.02349	0.87209
CYB5R4	1.0921	0.678223
CYBA	1.30667	0.194047
CYBB	2.12416	0.0228355
CYBC1	1.06873	0.693562
CYBRD1	-1.08414	0.655483
CYC1	1.1117	0.582726
CYCS	1.3973	0.0836783
CYFIP1	1.30285	0.396088
CYGB	-1.38544	0.192993
CYHR1	-1.13402	0.263152
CYP1A1	1.43786	0.22882
CYP1A2	-1.36161	0.687117
CYP1B1	-1.05895	0.872281
CYP21A2	-1.12879	0.782096
CYP24A1	1.46228	0.357927
CYP26B1	-1.10413	0.841902
CYP27A1	-2.27954	1.47383e-05
[truncated: 11,144 more rows]

## Sheet: 24h IgE_vs_healthy
Gene ID	Fold Change	p-adj
A1BG	-1.4696	0.603666
A2ML1	-4.57633	0.0421775
A4GALT	-1.13112	0.678697
AAAS	1.2932	0.0609657
AACS	1.07798	0.774529
AADAC	2.82187	4.64204e-06
AADACL3	-1.459	0.459477
AADACL4	-2.42297	0.152661
AADAT	-1.95272	0.336507
AAGAB	-2.1686	0.316548
AAK1	-1.27162	0.149755
AAMDC	-1.09958	0.909622
AAMP	1.03219	0.817723
AANAT	-1.38461	0.228206
AAR2	-1.16238	0.129424
AARS1	-1.60104	0.605055
AARS2	1.21996	0.134131
AASDHPPT	-1.09222	0.263638
AASS	1.67621	0.131849
AATF	-1.54541	0.578884
AATK	-1.19342	0.280185
ABCA12	-1.23872	0.0154169
ABCA13	1.00161	0.99839
ABCA4	-2.73359	1.37193e-05
ABCA5	-1.36907	0.798856
ABCA7	1.21796	0.176141
ABCB1	-1.43007	0.375045
ABCB10	1.14333	0.107865
ABCB11	1.02832	0.9665
ABCB6	-1.22271	0.0807943
ABCB9	-2.12764	0.00782368
ABCC1	-1.2597	0.034401
ABCC10	-1.08813	0.922848
ABCC11	1.22485	0.717308
ABCC3	2.06183	0.0266566
ABCC4	1.07801	0.850868
ABCC5	-2.51184	1.08387e-05
ABCD1	2.14154	1.26377e-15
ABCD2	-1.54286	0.250284
ABCD3	-1.19994	0.271162
ABCD4	2.31641	0.289045
ABCE1	1.45444	0.695463
ABCF1	-2.16646	0.412194
ABCF2	1.2654	0.231039
ABCG1	1.20148	0.863268
ABCG2	2.2013	0.000349785
ABCG4	1.00415	0.993831
ABCG5	2.68467	0.276782
ABHD1	-1.42271	0.207338
ABHD11	1.08715	0.678187
ABHD12	-1.12124	0.466745
ABHD12B	-1.66379	0.000137564
ABHD13	1.07338	0.769101
ABHD14A	1.0967	0.895932
ABHD14B	1.01843	0.913954
ABHD15	-1.43779	0.00854592
ABHD16A	-1.26006	0.607657
ABHD16B	-1.95525	0.0260647
ABHD17A	1.22461	0.0411074
ABHD17B	-1.20807	0.0861688
ABHD17C	-1.01358	0.939247
ABHD18	1.03568	0.924494
ABHD3	2.31724	1.61699e-07
ABHD4	-1.79456	0.00406609
ABHD5	-1.31368	0.206978
ABHD6	-1.78769	0.0432278
ABHD8	1.52035	0.687924
ABITRAM	-1.06328	0.891818
ABL1	-1.0325	0.922622
ABLIM1	-1.40148	0.470385
ABLIM2	-1.52197	0.628844
ABO	3.42005	0.0801036
ABR	1.18632	0.01099
ABRA	-30.921	0.000175143
ABRAXAS2	-1.07084	0.488256
ABT1	1.03797	0.785462
ABTB1	1.94594	0.071215
ABTB2	-1.23817	0.105771
ACAA1	-1.0103	0.968843
ACAA2	-1.05871	0.869177
ACACB	-2.57235	0.165909
ACAD10	-1.33514	0.0768671
ACAD11	1.01226	0.928439
ACAD8	-2.20624	0.0159315
ACAD9	-1.29829	0.791684
ACADL	-1.45984	0.154448
ACADM	-1.08982	0.753584
ACADS	-1.13378	0.457039
ACADSB	-1.29121	0.0699239
ACADVL	-1.00638	0.976031
ACAN	5.47155	0.00277229
ACAP1	1.0901	0.781381
ACAP2	-2.03055	0.508564
ACAP3	-1.1494	0.640532
ACAT1	1.12673	0.646984
ACAT2	-1.01897	0.919846
ACBD3	2.981	0.245329
ACBD4	-1.13211	0.604513
ACBD5	1.04256	0.956634
ACBD7	-2.49498	0.0262618
ACCS	-1.08006	0.878867
ACD	1.0046	0.996122
ACE	-1.07687	0.821253
ACE2	-1.21103	0.188309
ACER1	-3.2443	0.00217463
ACER2	-1.13691	0.917218
ACER3	-1.29756	0.75178
ACIN1	1.08272	0.826388
ACKR1	1.4701	0.112416
ACKR2	-2.0311	0.180985
ACKR3	1.51622	0.00800044
ACKR4	1.57377	0.00563475
ACO1	-1.38444	0.727092
ACO2	-1.01542	0.950862
ACOD1	1.99969	0.491705
ACOT12	-2.31215	0.307206
ACOT13	-1.21447	0.70976
ACOT4	-1.63445	0.0994344
ACOT6	-1.07864	0.904095
ACOT7	-1.93678	0.104896
ACOT8	-1.16643	0.0616507
ACOX2	-3.69775	0.0284041
ACP1	-1.55642	0.0667848
ACP2	-1.03102	0.834324
ACP3	-1.08544	0.71929
ACP5	-1.02763	0.910749
ACP6	-1.31876	0.0739425
ACRBP	1.48773	0.206978
ACSBG1	-2.50458	0.2041
ACSF2	-1.53144	0.0784731
ACSF3	1.05658	0.91941
ACSL1	1.17677	0.714178
ACSL3	-1.08418	0.520065
ACSL4	-1.22258	0.687846
ACSL5	1.50798	0.0379771
ACSM3	1.14629	0.876665
ACSM5	-1.5702	0.665007
ACSS1	1.99542	1.10275e-05
ACSS2	1.38385	0.00312063
ACTA1	-68.5541	0.000177591
ACTA2	1.23375	0.252085
ACTB	1.86219	1.03171e-09
ACTC1	-1.75407	0.751834
ACTG1	1.24934	0.0346357
ACTG2	1.56047	0.0478494
ACTL10	-1.31397	0.165328
ACTL6A	1.23226	0.378939
ACTL7A	-1.26008	0.318585
ACTL7B	-1.11516	0.612398
ACTN1	-1.04567	0.970376
ACTN2	-77.0547	0.0102462
ACTR10	1.04538	0.651722
ACTR1A	1.08966	0.162808
ACTR1B	-1.1675	0.42513
ACTR3	1.52152	7.67931e-08
ACTR3B	1.04466	0.944342
ACTR5	1.09155	0.390095
ACTR8	1.1714	0.34122
ACVR1	-2.25429	0.285435
ACVR1B	-3.03528	0.107364
ACVR2A	-1.31784	0.00823923
ACVR2B	-1.93358	0.000523016
ACVRL1	1.20942	0.630734
ACY3	1.00614	0.991867
ACYP1	-1.08474	0.739898
ACYP2	-1.42421	0.450403
ADA	1.14184	0.878867
ADAM10	1.16149	0.00668627
ADAM11	1.02513	0.945376
ADAM15	-1.3271	0.495373
ADAM17	-1.1114	0.929432
ADAM19	3.70573	2.18235e-17
ADAM20	1.52925	0.6865
ADAM21	-1.66414	0.703857
ADAM33	1.7151	0.000334841
ADAM8	11.3912	1.2574e-28
ADAM9	1.62667	2.59613e-05
ADAMTS1	-1.03881	0.897406
ADAMTS10	1.18569	0.296419
ADAMTS12	-1.34129	0.471794
ADAMTS12_1	-1.20951	0.485786
ADAMTS13	1.31756	0.315458
ADAMTS14	1.2982	0.668538
ADAMTS15	1.10588	0.640532
ADAMTS16	1.11448	0.865127
ADAMTS17	-1.22539	0.333452
ADAMTS18	-1.13128	0.665551
ADAMTS19	-1.29738	0.487051
ADAMTS2	1.54379	0.000735059
ADAMTS4	3.9453	0.00162707
ADAMTS5	-1.05127	0.877663
ADAMTS6	-1.09312	0.741725
ADAMTS7	1.12596	0.653976
ADAMTS8	1.93475	0.00595148
ADAMTSL3	1.1392	0.886567
ADAMTSL4	1.69342	0.392242
ADAMTSL5	-1.1489	0.717224
ADAP1	1.70946	0.0151001
ADAP2	12.0749	0.00983764
ADAR	1.58459	0.306875
ADARB1	-1.64572	0.160065
ADARB2	1.28309	0.655476
ADAT1	-1.04256	0.907866
ADAT2	-1.11069	0.447651
ADAT3	1.49322	0.0239184
ADCK2	1.016	0.955935
ADCY1	-1.02411	0.957192
ADCY1_1	-2.47967	0.217052
ADCY10	1.19983	0.795582
ADCY2	-3.57746	0.00147207
ADCY3	1.70923	0.142189
ADCY4	1.6175	0.0379766
ADCY5	-1.39607	0.225604
ADCY6	-1.2317	0.113522
ADCY7	1.36354	0.71916
ADD1	1.30282	0.543709
ADD2	1.02959	0.953576
ADD3	2.26264	0.00275761
ADGRA2	1.2138	0.383778
ADGRA3	-1.38411	0.0180321
ADGRD2	-1.04565	0.949213
ADGRE1	22.4898	2.3077e-27
ADGRE2	10.5657	4.3107e-15
ADGRE3	32.7403	2.23144e-24
ADGRE5	2.84633	5.68323e-11
ADGRF2	-1.724	0.290379
ADGRF3	-1.58838	0.496159
ADGRF4	-1.59139	0.00278256
ADGRF5	-1.65177	0.318731
ADGRG1	1.13281	0.632685
ADGRG3	-1.30406	0.193339
ADGRG4	-5.30147	0.000165329
ADGRG6	-1.33675	0.825362
ADGRL2	-1.30223	0.0141338
ADGRL4	2.1832	3.4718e-06
ADGRV1	-1.23458	0.451187
ADH4	1.01363	0.953248
ADH5	-1.09253	0.537044
ADI1	1.07504	0.751834
ADIG	-1.27587	0.510757
ADIPOQ	-1.3937	0.254199
ADIPOR1	-1.18124	0.193451
ADIPOR2	-1.27715	0.0888701
ADIRF	-1.11651	0.456571
ADM	-1.79237	0.00110875
ADM2	-1.29949	0.185124
ADM5	1.79547	0.0712194
ADNP	1.35071	0.791656
ADNP2	-2.3884	0.132038
ADO	-1.01206	0.928439
ADORA1	-1.64903	0.0519601
ADORA2A	4.1953	8.45296e-14
ADORA2B	1.05519	0.765931
ADORA3	4.261	3.41571e-06
ADPRH	1.21617	0.71724
ADPRHL1	-5.23955	0.0222627
ADPRM	-1.04852	0.781422
ADPRS	-1.26676	0.0231012
ADRA1A	-1.74381	0.11923
ADRA1B	-1.45431	0.197135
ADRA1D	-1.94389	0.0277399
ADRA2A	1.13855	0.397139
ADRA2C	-2.39008	0.000239075
ADRB1	-2.16099	3.90855e-05
ADRB2	-1.9463	4.44486e-05
ADRB3	1.64398	0.186539
ADRM1	1.0807	0.89717
ADSL	1.46896	0.338408
ADSS1	-2.18549	0.0822288
ADSS2	-1.12069	0.735684
ADTRP	2.9046	0.331481
AEBP1	1.59271	0.000950925
AEBP2	1.09669	0.358991
AEN	1.00102	0.999537
AFF1	-1.09849	0.877385
AFG1L	-1.36377	0.31036
AFG3L2	1.09957	0.671332
AFTPH	1.65392	0.587242
AGA	1.13862	0.334173
AGAP1	-2.24746	0.0177608
AGAP2	-1.19029	0.637985
AGAP3	-1.23018	0.269477
AGBL1	-39.3494	0.322706
AGBL2	1.01542	0.984611
AGBL4	-1.90715	0.0797735
AGBL5	1.34075	0.46985
AGER	-1.6175	0.000651553
AGFG1	-1.00679	0.991852
AGGF1	-1.24384	0.378939
AGK	1.01134	0.956661
AGL	-1.14707	0.530545
AGO2	1.48368	0.669714
AGO3	1.07029	0.92431
AGO4	-2.82353	0.0494601
AGPAT1	-1.30076	0.222831
AGPAT2	-1.14135	0.530421
AGPAT3	1.4227	0.526753
AGPAT4	1.13064	0.822042
AGPS	2.15886	6.16262e-05
AGT	1.67889	0.208212
AGTPBP1	1.12968	0.77897
AGTRAP	1.27779	0.427548
AHCTF1	1.09784	0.909622
AHCY	1.40832	0.615031
AHCYL1	-1.47208	0.326919
AHDC1	-1.9714	0.00123878
AHI1	2.10503	0.351794
AHNAK	1.56525	0.686234
AHNAK2	-1.09814	0.592901
AHR	1.78766	9.74206e-06
AHRR	2.46945	0.000657896
AHSA1	1.07135	0.533929
AHSA2P	-1.02226	0.959194
AHSG	2.4077	0.178004
AHSP	-1.42406	0.597278
AICDA	2.04559	0.350125
AIDA	1.22083	0.000935636
AIF1	5.70983	1.25048e-16
AIF1L	-1.697	0.0545308
AIFM1	-1.6054	0.668079
AIFM3	-1.22045	0.828973
AIG1	-1.32005	0.0802493
AIMP2	-1.09347	0.852654
AIPL1	-1.33841	0.354493
AIRE	2.04899	0.545758
AJAP1	-1.71601	0.0702816
AJM1	1.29845	0.754319
AJUBA	-1.20446	0.0578918
AK1	-1.7644	0.0315507
AK2	1.21767	0.159746
AK3	-1.13565	0.572105
AK4	-1.21692	0.879984
AK6	1.20826	0.0675555
AKAP1	-1.37458	0.00128736
AKAP10	-1.03044	0.944161
AKAP11	-1.93085	0.123036
AKAP12	-1.4296	0.360329
AKAP13	-1.72435	0.273887
AKAP17A	-1.03447	0.784501
AKAP3	-1.64504	0.59327
AKAP5	1.01803	0.981812
AKAP7	-1.71185	0.178178
AKAP8	-1.27924	0.0300784
AKAP8L	-2.7005	0.0298166
AKIP1	-1.01867	0.927181
AKIRIN1	1.04946	0.67373
AKIRIN2	1.10585	0.362846
AKNA	3.37767	8.04554e-05
AKNAD1	-1.10506	0.823867
AKR1A1	1.16011	0.234364
AKR1B1	1.31698	0.0449341
AKR1C3	-5.84833	0.0266566
AKR1D1	-1.58261	0.499539
AKR1E2	1.01323	0.965069
AKR7A2	1.52898	0.384879
AKT1	1.0321	0.952504
AKT1S1	-1.24574	0.244715
AKT2	1.01946	0.897406
AKT3	-1.41273	0.496745
AKTIP	-1.38198	0.0236841
ALAD	-1.76009	0.000181907
ALAS1	1.22854	0.448891
ALCAM	-1.29478	0.0055961
ALDH16A1	1.29132	0.000392293
ALDH18A1	2.42608	0.441497
ALDH1A1	-1.28921	0.516603
ALDH1A2	-1.44577	0.140859
ALDH1A3	-1.13509	0.647206
ALDH1L1	1.1101	0.917954
ALDH1L2	2.25608	1.37199e-06
ALDH2	1.19981	0.148125
ALDH3A1	-15.5612	1.00709e-11
ALDH3A2	1.12818	0.813509
ALDH3B1	1.65021	0.0111898
ALDH4A1	1.33847	0.00210202
ALDH5A1	-1.15096	0.348997
ALDH6A1	-1.18627	0.120715
ALDH7A1	-1.07239	0.538769
ALDH9A1	1.37467	0.0401739
ALDOA	1.0668	0.641
ALDOC	-1.05591	0.786572
ALG1	-1.31969	0.087041
ALG11	-1.06847	0.484705
ALG12	1.27055	0.0297015
ALG13	-1.11092	0.344929
ALG14	-1.39497	0.428108
ALG2	-1.02366	0.967614
ALG5	1.0403	0.899052
ALG6	1.24036	0.0439353
ALG8	-1.69566	0.179802
ALG9	-1.21201	0.77466
ALK	-1.64244	0.00940105
ALKAL1	-1.3089	0.794825
ALKAL2	-9.52055	4.76484e-28
ALKBH1	-1.2235	0.0185705
ALKBH3	-1.46589	0.0585562
ALKBH4	2.20662	0.0404475
ALKBH5	1.1527	0.132038
ALKBH6	-2.02242	0.222009
ALKBH7	1.03211	0.900357
ALKBH8	-1.48826	0.585163
ALMS1	-1.27511	0.022434
ALOX12	-1.25027	0.0658147
ALOX12B	1.28121	0.196759
ALOX15	1.96074	0.0822288
ALOX5	2.09554	0.00104441
ALPI	-1.5722	0.0411342
ALPK1	-1.10906	0.931678
ALPK2	-1.38023	0.156808
ALPK3	-8.47825	0.000122932
ALPL	1.27148	0.536447
ALS2	-1.8093	0.265831
ALS2CL	-1.24639	0.0709786
ALX3	-1.30464	0.23663
ALX4	1.6761	0.0215399
ALYREF	1.14732	0.455328
AMACR	-1.07577	0.739377
AMBN	20.2641	0.000144572
AMD1	1.17184	0.163381
AMDHD1	1.06074	0.702573
AMDHD2	-1.15472	0.167322
AMER1	-1.07131	0.695787
AMFR	-1.05116	0.919617
AMH	1.1474	0.739898
AMHR2	-1.13099	0.741163
AMIGO1	-2.39549	0.000148755
AMIGO2	-4.21148	8.62437e-10
AMIGO3	1.24127	0.0764793
AMMECR1	1.14706	0.740878
AMMECR1L	-1.0451	0.91208
AMN	-1.14557	0.760095
AMN1	-1.08233	0.890635
AMOTL1	-1.0872	0.805822
AMPD1	-5.13059	0.00435728
AMPD2	1.59759	0.00725255
AMT	-1.17286	0.0867434
AMTN	5.81728	0.109692
AMZ1	-1.57701	0.261164
AMZ2	-1.07252	0.815258
ANAPC11	1.03177	0.860795
ANAPC13	-1.75751	0.0300784
ANAPC15	1.26922	0.0723594
ANAPC16	-1.32476	0.655003
ANAPC2	-1.07541	0.427732
ANAPC4	1.01275	0.920433
ANAPC5	-1.26224	0.652128
ANGEL2	-1.09266	0.836721
ANGPT1	-1.5847	0.128261
ANGPT2	1.27885	0.159336
ANGPT4	-2.57779	1.45089e-07
ANGPTL1	-1.11393	0.79152
ANGPTL2	-1.01805	0.96205
ANGPTL4	-1.01478	0.978344
ANGPTL5	1.09483	0.884863
ANGPTL8	1.99192	0.0130662
ANK1	-1.68052	0.455577
ANK3	-1.18791	0.814632
ANKDD1A	-1.19638	0.55741
ANKFY1	-1.90225	0.00761547
ANKH	-1.42782	0.00315794
ANKHD1	-1.1509	0.0287547
ANKIB1	-1.75504	0.00705827
ANKLE1	1.64908	0.000492206
ANKLE2	1.03651	0.771059
ANKMY1	1.49443	0.431559
ANKMY2	-1.06241	0.750137
ANKRA2	1.0149	0.902326
ANKRD1	-4.32665	0.151304
ANKRD10	1.01575	0.91236
ANKRD11	-1.15426	0.563505
ANKRD13C	1.00728	0.958091
ANKRD16	-1.06232	0.6235
ANKRD17	-1.02794	0.963888
ANKRD2	-1.00862	0.98819
ANKRD23	-3.10417	0.00674101
ANKRD24	1.82489	0.402582
ANKRD26	-1.12948	0.826192
ANKRD27	1.29178	0.515535
ANKRD28	1.09573	0.534956
ANKRD29	1.07246	0.962318
ANKRD33	-1.33075	0.569295
ANKRD34B	-1.33013	0.43978
ANKRD34C	3.20447	0.0465268
ANKRD35	1.06093	0.7585
ANKRD37	-1.08411	0.700259
ANKRD39	1.02698	0.872676
ANKRD40	-1.02677	0.845141
ANKRD40CL	-1.09409	0.743898
ANKRD42	-1.21146	0.475668
ANKRD44	1.85896	9.54799e-07
ANKRD50	-1.21807	0.0265888
ANKRD53	-6.41927	0.142767
ANKRD63	-1.20556	0.693976
ANKRD65	-1.95019	0.0519772
ANKRD66	2.19675	0.00618519
ANKRD9	-1.19443	0.445168
ANKS1A	2.1857	0.412917
ANKS4B	-1.83001	0.447949
ANKS6	1.21132	0.205424
ANKUB1	-1.52266	0.514721
ANKZF1	-1.51995	0.174406
ANO10	1.07816	0.941138
ANO5	-2.89382	0.106348
ANO6	1.15641	0.152731
ANO7	1.61108	0.750637
ANO8	1.26572	0.0327068
ANO9	-1.6264	0.0730364
ANOS1	-1.13105	0.608039
ANP32A	1.15634	0.0643072
ANP32B	-1.04639	0.848415
ANP32E	1.27502	0.0148336
ANPEP	1.82261	0.00281017
ANTKMT	-1.0245	0.927181
ANTXR1	-1.87911	0.000187753
ANTXR2	1.31335	0.23577
ANTXRL	-1.75169	0.133372
ANXA1	1.2346	0.0350639
ANXA11	1.35149	0.000317472
ANXA13	-1.34627	0.674355
ANXA2	1.42446	0.000254944
ANXA3	1.15769	0.819725
ANXA4	1.22081	0.0351105
ANXA5	1.27755	0.0378527
ANXA8L1	-1.16336	0.436388
ANXA9	-1.32308	0.269137
AOAH	6.16555	6.84992e-15
AOC3	-1.14662	0.820747
AOX2	-1.58309	0.169005
AOX4	-1.40046	0.331299
AP1AR	1.0303	0.960281
AP1G2	-2.35868	0.0215399
AP1S1	1.00953	0.952368
AP1S2	1.37222	0.21793
AP2A1	1.46223	0.777307
AP2B1	-1.00597	0.98374
AP2M1	1.30089	0.000117
AP2S1	1.36493	0.00568735
AP3B1	1.26126	0.0210375
AP3B2	-2.0708	0.0275066
AP3M1	1.20411	0.0160813
AP3M2	1.567	0.126056
AP3S1	1.40176	0.522235
AP3S2	1.41596	0.00303155
AP4B1	-1.06202	0.590998
AP4E1	1.26891	0.557943
AP4S1	1.06571	0.926487
AP5B1	-1.55229	0.353054
AP5S1	1.03226	0.928809
AP5Z1	-1.01007	0.982304
APAF1	1.38876	0.00128681
APBA1	1.34984	0.823395
APBA2	-1.73771	0.409175
APBA3	-1.03394	0.86043
APBB1IP	1.60836	0.247779
APBB3	-1.94252	0.000142856
APC	1.07472	0.908861
APCDD1	-1.5975	2.34015e-05
APCDD1L	2.63928	0.000897721
APELA	1.03697	0.943313
APEX1	-1.00626	0.976541
APEX2	1.08905	0.622959
APH1A	1.10102	0.191729
APH1B	-1.36789	0.0306734
API5	1.30372	0.439867
APIP	-1.01162	0.927181
APLF	1.10491	0.798245
APLN	-1.11165	0.809952
APLNR	1.67488	0.0126209
APMAP	-1.03641	0.839187
APOA1	-1.42935	0.164542
APOA2	2.15319	0.435229
APOA4	-1.19897	0.89105
APOB	1.40802	0.361879
APOBEC2	-81.5432	5.83272e-05
APOBEC3Z1	10.8151	0.00168661
APOBEC3Z3	2.99806	1.84627e-05
APOBEC3Z3_1	6.03462	7.96426e-15
APOBR	4.23767	1.26083e-19
APOC1	-2.47418	0.0555936
APOC2	-1.59903	0.220817
APOC3	-2.03013	0.0186342
APOC4	-1.33341	0.797346
APOD	-1.32001	0.0528137
APOL5	3.62499	0.210117
APOL6	2.15803	0.00490367
APOLD1	-3.82144	0.00626799
APOM	-1.03093	0.842942
APPBP2	1.06658	0.299317
APPL2	-1.27417	0.0933868
APTX	-1.04642	0.770368
AQP1	-1.07112	0.743696
AQP10	-1.29746	0.817986
AQP11	-1.30342	0.432917
AQP12B	-1.37906	0.305498
AQP2	-10.3673	0.0793441
AQP3	1.24414	0.431074
AQP5	1.25154	0.386192
AQP6	2.18403	0.335037
AQP7	-4.16983	0.000654698
AQP9	1.30743	0.325059
AQR	1.14793	0.0793441
AR	-1.61415	0.269209
ARAF	1.02427	0.872141
ARAP1	1.64408	0.0404768
ARC	1.02767	0.970376
ARCN1	1.23483	0.000341786
AREG	-1.49888	0.129735
ARF1	1.04598	0.582996
ARF3	1.36984	0.207366
ARF4	1.5154	4.63203e-12
ARF5	-1.01854	0.895932
ARF6	1.37826	0.000142357
ARFGAP3	1.01148	0.952368
ARFGEF1	-1.06299	0.903477
ARFGEF3	-1.03712	0.877878
ARFIP1	1.18228	0.816755
ARFIP2	-1.21804	0.271162
ARG1	-1.67749	0.113569
ARG2	1.02294	0.906002
ARGLU1	-1.40635	2.14399e-05
ARHGAP1	1.15523	0.120789
ARHGAP10	-1.48068	0.272884
ARHGAP12	-1.19686	0.801124
ARHGAP15	6.69162	2.89886e-12
ARHGAP17	1.05012	0.904095
ARHGAP18	1.19021	0.0903704
ARHGAP19	1.15918	0.822925
ARHGAP21	1.00172	0.99218
ARHGAP22	1.07999	0.955734
ARHGAP23	-1.02944	0.879981
ARHGAP24	-1.70347	0.0545308
ARHGAP25	2.201	0.369177
ARHGAP26	3.54133	0.130009
ARHGAP27	1.46076	1.98212e-05
ARHGAP29	-1.13602	0.686833
ARHGAP30	5.01539	7.37733e-09
ARHGAP31	1.031	0.868563
ARHGAP32	-1.19745	0.672623
ARHGAP33	1.45666	0.672734
ARHGAP35	-1.33549	0.0527988
ARHGAP39	-1.42532	0.386562
ARHGAP4	5.41512	6.45884e-07
ARHGAP42	-1.64455	0.467245
ARHGAP44	-1.64801	0.583252
ARHGAP45	-1.18287	0.781855
ARHGAP5	-1.10509	0.889006
ARHGAP6	-1.81728	0.121445
ARHGAP8	-1.22891	0.424443
ARHGAP9	2.27844	0.138672
ARHGDIA	1.46952	0.00292415
ARHGDIB	2.64946	1.53579e-09
ARHGDIG	-1.34062	0.181959
ARHGEF1	2.67728	0.0127034
ARHGEF10	-1.08597	0.881731
ARHGEF10L	-1.10052	0.841671
ARHGEF16	1.12406	0.647206
ARHGEF17	-1.34055	0.0104782
ARHGEF18	1.92077	0.380955
ARHGEF19	-1.93419	0.00112956
ARHGEF2	2.01128	0.0222627
ARHGEF25	1.73441	0.0318735
ARHGEF26	-1.44087	0.00710154
ARHGEF28	-1.42312	0.0240267
ARHGEF3	-1.14552	0.760095
ARHGEF33	-1.48525	0.149279
ARHGEF37	-1.3824	0.637985
ARHGEF38	1.22921	0.623169
ARHGEF39	1.49967	0.00187156
ARHGEF4	-1.16455	0.762066
ARHGEF40	1.2044	0.6029
ARHGEF5	-2.74724	0.173108
ARHGEF6	1.17439	0.762879
ARHGEF7	1.23592	0.694225
ARID3A	1.16465	0.22677
ARID4A	1.21301	0.568642
ARID4B	1.12058	0.733841
ARID5B	-1.10692	0.760547
ARIH2	1.20167	0.779074
ARL1	1.0337	0.774866
ARL10	-1.20376	0.0534776
ARL13B	1.02188	0.942683
ARL14EPL	-1.44762	0.454662
ARL15	-1.18094	0.81316
ARL16	1.66611	0.455563
ARL17A	-1.28101	0.809564
ARL2	-1.19487	0.379547
ARL2BP	-1.31837	0.150935
ARL3	1.10293	0.582771
ARL4A	-1.72524	0.255076
ARL4C	1.38172	0.00170069
ARL4D	1.2198	0.301291
ARL5A	-1.12531	0.229961
ARL5B	1.17612	0.618342
ARL5C	1.04874	0.956567
ARL6	-1.59491	0.691267
ARL6IP1	-1.03455	0.875602
ARL6IP4	-1.25797	0.781232
ARL6IP5	1.27023	0.006142
ARL8A	2.65654	0.11246
ARL8B	-1.06808	0.474341
ARL9	-1.31905	0.714476
ARMC10	1.23649	0.000185658
ARMC12	-2.85418	0.336149
ARMC5	1.11439	0.605013
ARMC6	1.61506	0.537002
ARMC8	1.0502	0.701021
ARMH4	-1.06375	0.898347
ARMT1	-1.03545	0.960482
ARNT	1.0133	0.993785
ARNT2	-1.75995	0.0202687
ARPC1A	-1.16995	0.149749
ARPC1B	2.24398	1.5941e-12
ARPC2	1.3983	2.45675e-06
ARPC3	1.0418	0.965965
ARPC4	1.64869	2.43966e-10
ARPC5	1.55847	2.9674e-09
ARPC5L	1.04671	0.765125
ARPIN	1.09105	0.247449
ARPP19	1.19552	0.709145
ARPP21	-3.14134	0.138166
ARR3	-1.41267	0.136327
ARRB1	1.4234	0.592045
ARRB2	2.98716	4.95293e-06
ARRDC1	-1.17558	0.632115
ARRDC2	-1.38373	0.153053
ARRDC3	1.03276	0.976602
ARRDC4	-1.02515	0.946513
ARRDC5	1.43817	0.395915
ARSA	-1.0195	0.885799
ARSB	3.74551	2.02812e-13
ARSD	1.28586	0.723998
ARSF	-2.96614	0.176886
ARSG	-1.47077	0.079163
ARSH	-1.75708	0.100012
ARSI	7.0697	8.82705e-07
ARSJ	1.38247	0.0225179
ARSK	1.23591	0.307561
ARSL	1.10148	0.743226
ART4	1.06896	0.886567
ART5	-1.98197	0.628067
ARTN	-1.49034	0.047862
ARV1	-1.19656	0.391601
ARVCF	-1.22147	0.568288
ASAH2	-2.1569	0.00389469
ASAP3	-1.10573	0.697613
ASB1	-1.20577	0.0199463
ASB10	-1.50401	0.467472
ASB11	-41.7374	0.109834
ASB12	-1.6484e+06	2.02166e-08
ASB15	-2.04782	0.261302
ASB16	-4.85527	0.0265271
ASB18	-62.5254	0.0646574
ASB3	1.03471	0.773374
ASB4	-67.3095	0.116156
ASB6	1.14051	0.439048
ASB7	1.0884	0.336206
ASB8	-2.79809	0.20596
ASB9	-8.41016	0.0549588
ASCC1	1.27476	0.859411
ASCC3	-1.50141	0.790883
ASCL2	-1.0273	0.900987
ASCL3	1.01526	0.989546
ASCL4	-1.11992	0.823764
ASF1A	1.05106	0.71929
ASF1B	1.61575	0.0291735
ASIC1	-1.48292	0.407357
ASIC2	-1.65313	0.3662
ASIC3	-1.32717	0.512115
ASIC4	-1.30518	0.72562
ASIC5	2.66925	0.344698
ASIP	1.96984	0.138042
ASL	-1.17821	0.754089
ASMTL	1.42168	0.66784
ASNS	-1.86272	0.632698
ASNSD1	1.03017	0.817715
ASPDH	2.70535	0.364116
ASPG	-1.6934	0.0914626
ASPH	1.17986	0.19598
ASPM	1.5212	0.0822288
ASPN	1.19067	0.714585
ASPRV1	-1.49899	0.00955799
ASRGL1	1.15474	0.864437
ASS1	-1.15498	0.89396
ASTE1	-1.41327	0.0419348
ASTL	-1.51359	0.691323
ASXL3	-1.93931	0.140739
ATAD2	1.41535	0.269477
ATAD3A	-1.42895	0.416228
ATAT1	-1.22408	0.145431
ATCAY	-1.25346	0.601662
ATF1	1.64044	0.56503
ATF3	1.00898	0.990883
ATF4	-1.14726	0.278967
ATF5	-1.0828	0.912415
ATG10	-1.3477	0.115782
ATG101	-1.3465	0.135845
ATG12	1.255	0.748924
ATG13	-1.39941	0.0398489
ATG14	-1.35629	0.000619562
ATG16L2	-1.48113	0.386562
ATG2A	-1.23934	0.243121
ATG2B	-3.44517	0.0952737
ATG3	1.2943	0.0109301
ATG4A	1.15654	0.339959
ATG4B	-1.37882	0.00512893
ATG4C	-1.90637	0.412808
ATG4D	-1.17966	0.549078
ATG7	1.76133	0.338376
ATG9A	1.12886	0.851398
ATG9B	-1.44782	0.0150932
ATIC	1.01463	0.947159
ATL1	1.00361	0.99839
ATL2	-1.18889	0.0125768
ATL3	1.31308	0.384605
ATM	1.16732	0.211424
ATMIN	-1.66926	0.114593
ATN1	-1.26939	0.62238
ATOH1	-6.53901	0.284526
ATOH8	-4.02955	0.000165682
ATOX1	1.22448	0.221719
ATP10A	-1.13879	0.28771
ATP11B	1.59645	0.0291314
ATP11C	-1.04599	0.955935
ATP12A	-1.89597	0.000966941
ATP13A1	1.29515	0.000411107
ATP13A2	1.07069	0.670832
ATP13A3	-1.03392	0.966106
ATP1A1	1.20116	0.12085
ATP1A4	-1.83684	0.0905516
ATP1B1	-1.34938	0.0188987
ATP1B3	1.16638	0.101354
ATP23	-1.2416	0.298365
ATP2A1	-2.77054	0.0151631
ATP2A2	-1.10646	0.603357
ATP2A3	1.27187	0.874124
ATP2B1	1.42881	2.84379e-05
ATP2B2	1.30439	0.817276
ATP2B4	2.99904	0.0621596
ATP2C2	-1.2493	0.0571356
ATP4A	-2.3701	0.427967
ATP4B	-1.53035	0.619543
ATP5F1A	1.06293	0.663379
ATP5F1B	1.11374	0.37363
ATP5F1C	1.10731	0.787477
ATP5F1D	1.04283	0.821034
ATP5F1E	1.0934	0.586285
ATP5IF1	1.20666	0.147192
ATP5J2	-1.13117	0.505747
ATP5MC2	-1.016	0.974611
ATP5MC3	1.11617	0.498134
ATP5MG	1.00317	0.986921
ATP5MJ	1.02209	0.929432
ATP5MK	1.04279	0.921966
ATP5PO	1.15093	0.220248
ATP6	-1.0991	0.578405
ATP6AP1L	-2.24951	0.0839307
ATP6AP2	1.22035	0.128312
ATP6V0A1	1.06777	0.897406
ATP6V0A2	-1.59018	0.192934
ATP6V0B	1.31039	0.0102016
ATP6V0C	1.63474	4.92828e-09
ATP6V0D1	1.46861	7.11836e-10
ATP6V0D2	1.4258	0.477265
ATP6V0E1	1.43293	1.5781e-05
ATP6V0E2	-1.05962	0.756049
ATP6V1B2	1.16906	0.142735
ATP6V1D	1.08576	0.439867
ATP6V1E1	1.07714	0.492016
ATP6V1F	1.12961	0.236847
ATP6V1G1	1.12879	0.0684375
ATP6V1G2	-1.45604	0.1391
ATP6V1H	1.19876	0.81903
ATP7B	-1.35736	0.0262838
ATP8	-1.04994	0.832502
ATP8B2	-1.26894	0.394949
ATP8B3	-2.35913	0.105508
ATP8B4	5.65333	0.00301646
ATP9A	-1.45366	5.72093e-08
ATPAF1	1.38009	0.738571
ATPAF2	1.07969	0.542345
ATPSCKMT	1.07838	0.688911
ATRAID	-1.11448	0.310813
ATRN	-1.12155	0.103357
ATRNL1	-2.0109	0.00037973
ATXN1	1.30949	0.325071
ATXN10	-1.11669	0.355623
ATXN1L	-2.1903	0.13467
ATXN2	-2.4234	0.451386
ATXN2L	1.02826	0.97554
ATXN3	-1.05253	0.907205
ATXN7	-1.03818	0.958149
ATXN7L1	1.01358	0.942264
ATXN7L2	-1.31598	0.517697
ATXN7L3	1.04717	0.933785
ATXN7L3B	1.00684	0.960222
AUNIP	-1.04896	0.968843
AUP1	-1.00548	0.970913
AURKAIP1	1.95163	0.00551475
AURKB	-1.7136	0.263199
AVEN	1.09891	0.68148
AVIL	1.43883	0.343576
AVL9	-1.00973	0.935464
AVPI1	-1.32165	0.0208
AVPR1A	-1.11154	0.649842
AVPR1B	-2.46094	0.413736
AVPR2	-1.21767	0.468819
AWAT1	-2.01859	0.137548
AWAT2	1.18385	0.90575
AXDND1	-1.87051	0.153343
AXIN1	1.25073	0.672209
AXIN2	-1.14615	0.569883
AZGP1	-1.69871	0.197206
AZI2	1.46855	4.62142e-06
AZIN1	1.17273	0.156059
AZIN2	1.11794	0.56257
B2M	2.0429	0.000164028
B3GALNT2	-1.25087	0.0253972
B3GALT2	-1.1096	0.787473
B3GALT4	1.23056	0.158279
B3GALT6	-1.21636	0.0304039
B3GAT1	-1.65953	0.221248
B3GAT2	-1.05366	0.892208
B3GLCT	1.61765	1.6307e-06
B3GNT2	-1.7048	0.50774
B3GNT3	-1.82408	0.317487
B3GNT4	1.37842	0.0280804
B3GNT5	1.18722	0.576317
B3GNT6	1.76623	0.735702
B3GNT8	-1.02674	0.852989
B3GNTL1	-1.11932	0.626368
B4GALNT2	-1.7024	0.104858
B4GALNT3	-1.43367	0.00111695
B4GALNT4	-1.27804	0.383152
B4GALT1	1.14937	0.0570272
B4GALT2	1.00941	0.986087
B4GALT4	-1.05156	0.757398
B4GALT5	1.21236	0.178296
B4GALT7	-1.30992	0.305138
B4GAT1	1.0127	0.920609
B9D1	-1.04528	0.810968
B9D2	2.22614	0.304234
BABAM1	-1.0684	0.88442
BABAM2	-1.24144	0.762879
BACE1	-1.24516	0.001004
BACE2	1.95348	3.70396e-06
BACH1	1.35581	0.779023
BAD	1.17501	0.167368
BAG1	1.1979	0.0657026
BAG2	-1.18505	0.42985
BAG4	1.17286	0.421565
BAG5	-1.01134	0.978344
BAG6	-1.47323	0.512613
BAHCC1	-1.00429	0.984021
BAHD1	1.89642	0.662727
BAIAP2	-1.4077	0.0108449
BAIAP2L2	-2.15786	0.0100715
BAIAP3	1.45069	0.735684
BAK1	2.61609	8.84776e-13
BAMBI	-1.3106	0.363226
BANF1	1.2274	0.0229841
BANK1	1.83452	0.00188838
BANP	-1.2321	0.483412
BAP1	-1.06616	0.360349
BARD1	1.06008	0.69026
BARX1	1.40556	0.572254
BARX2	-1.44825	0.00428758
BASP1	1.75876	0.00226155
BATF	4.02261	1.38144e-12
BATF2	-3.14509	0.000155873
BATF3	7.03041	1.26671e-14
BAX	1.53086	0.000995475
BAZ1A	1.7432	0.0327426
BAZ1B	1.00937	0.935368
BAZ2A	1.20272	0.540102
BBC3	1.01728	0.962259
BBIP1	1.26818	0.13463
BBLN	-1.42818	0.000847037
BBOF1	-1.47603	0.684122
BBOX1	1.03953	0.880835
BBS2	-1.23767	0.342532
BBS4	-1.03361	0.771104
BBS9	1.0712	0.926164
BCAM	-1.1535	0.238909
BCAP29	1.6711	0.48013
BCAP31	-1.62601	0.00408244
BCAR1	-1.04545	0.886549
BCAR3	-1.10152	0.871909
BCAS2	-1.36882	0.510318
BCAS3	1.73511	0.50543
BCAS4	1.09327	0.752667
BCDIN3D	-1.16732	0.106658
BCHE	1.33392	0.161292
BCKDK	1.31716	0.017551
BCL10	1.29787	0.000251035
BCL2	-1.35393	0.0770989
BCL2A1	2.7134	0.00724485
BCL2L1	-1.19734	0.0109301
BCL2L11	1.23748	0.496463
BCL2L13	-1.57247	0.136125
BCL2L15	1.22951	0.702773
BCL2L2	-1.43429	0.000318243
BCL3	2.45154	0.000281296
BCL6	-1.35559	0.0127007
BCL7A	1.28862	0.831086
BCL7C	1.1051	0.362291
BCL9	-1.43478	0.573448
BCL9L	-1.0692	0.55741
BCLAF1	1.18186	0.774259
BCOR	1.27052	0.674445
BCR	-1.14947	0.286988
BCS1L	-1.24681	0.559711
BDH1	-1.08381	0.749848
BDH2	-1.26492	0.438733
BDKRB1	1.39304	0.269871
BDKRB2	-1.45692	0.00604575
BDNF	-2.16364	0.000437399
BDP1	-1.31461	0.714644
BEGAIN	-1.35881	0.4626
BEND3	1.81005	0.216253
BEND4	-1.4343	0.202158
BEST1	1.69792	0.495799
BEST3	-2.40799	0.0989439
BEST4	-1.0613	0.943853
BET1	1.14743	0.0801036
BET1L	1.09362	0.293419
BEX3	-1.145	0.475406
BEX4	-1.10814	0.48337
BEX5	-1.42699	0.730436
BFSP1	-1.31539	0.714039
BFSP2	1.37729	0.598974
BGLAP	1.24959	0.43178
BGN	1.27342	0.107033
BHLHA9	1.11028	0.891987
BHLHE22	-1.615	0.275243
BHLHE40	1.463	0.00543948
BHLHE41	-1.28549	0.0840594
BICD2	-1.16037	0.19395
BICDL2	-1.18279	0.232778
BICRA	1.12181	0.400259
BICRAL	-1.68906	0.533929
BID	-1.21554	0.666643
BIK	-1.31914	0.47449
BIN3	-1.0268	0.8067
BIRC2	1.02188	0.85488
BIRC3	8.76842	1.11598e-08
BIRC5	1.27064	0.0631018
BIRC6	1.28588	0.779074
BIRC7	-3.53672	0.0257586
BIVM	1.09693	0.437501
BLID	-1.61438	0.572105
BLK	8.06474	5.49924e-07
BLMH	-1.07224	0.696567
BLOC1S1	1.05413	0.675405
BLOC1S2	1.06993	0.953248
BLOC1S4	1.0858	0.596813
BLOC1S5	1.1975	0.0186393
BLOC1S6	1.52119	8.2288e-08
BLVRA	1.11997	0.814279
BLVRB	2.1786	5.98297e-06
BMERB1	1.02082	0.984304
BMI1	1.05132	0.675638
BMP1	-1.08704	0.568769
BMP2	-1.76533	0.0218707
BMP3	-1.37259	0.173634
BMP4	-1.50296	0.000458897
BMP5	15.0802	0.0150331
BMP6	-1.04955	0.752726
BMP7	-1.24669	0.197217
BMPR1A	-1.23506	0.271897
BMPR1B	1.00159	0.997244
BMPR2	1.08796	0.453289
BMS1	-1.39407	0.709511
BMT2	-1.11908	0.330674
BNC1	-1.15863	0.336149
BNIP1	-1.0497	0.640987
BNIP2	4.21208	0.0883271
BNIP3	-1.44824	0.0181786
BNIP3L	-2.11769	0.540697
BNIPL	-1.26099	0.0104788
BOC	-2.78286	0.368278
BOD1	-1.09011	0.527878
BOD1L1	-1.02379	0.970433
BOK	-1.52272	0.108254
BOLA2B	-1.0777	0.640149
BOLA3	-1.16373	0.28726
BOP1	-1.02307	0.935464
BORA	1.05705	0.721425
BORCS5	1.01947	0.957308
BORCS6	1.03493	0.760217
BORCS7	1.52299	0.000270587
BORCS8	1.0331	0.771033
BPGM	-1.03163	0.829972
BPHL	-1.18637	0.126348
BPIFB3	-1.2492	0.889842
BPNT2	1.01674	0.900987
BPTF	-1.05332	0.781232
BRAF	1.27132	0.798947
BRAP	-1.14021	0.0156408
BRCA1	1.32017	0.283715
BRCA2	-1.02852	0.872141
BRCC3	-1.40247	0.0797735
BRD1	1.0079	0.978541
BRD2	1.09175	0.115785
BRD3	-1.76907	0.511436
BRD3OS	-1.1706	0.28198
BRD4	1.14959	0.177102
BRD7	1.09013	0.470399
BRD9	-1.12954	0.774259
BRF1	-1.03501	0.885799
BRF2	1.10284	0.463097
BRI3	1.09353	0.58332
BRI3BP	-1.06585	0.850139
BRINP2	-2.05182	0.0355073
BRIP1	1.66669	0.0141067
BRIX1	1.1002	0.605013
BRK1	-1.12962	0.0945779
BRME1	-1.79897	0.0217568
BROX	-1.54178	0.10103
BRSK1	1.25499	0.699016
BRSK2	1.17219	0.830093
BSDC1	1.11115	0.875842
BSG	-1.07699	0.758648
BSN	-1.41502	0.0770989
BSND	1.43293	0.284328
BSPRY	-1.52111	0.00172822
BST1	1.37373	0.0862064
BST2	12.2263	1.93958e-13
BTAF1	1.19986	0.0106815
BTBD1	-1.02529	0.889006
BTBD10	1.51503	0.47449
BTBD11	-1.27192	0.105311
BTBD16	-1.49063	0.714892
BTBD17	3.55153	0.234116
BTBD19	-1.38994	0.440327
BTBD2	-1.19658	0.0241635
BTBD3	1.06313	0.871952
BTBD6	-1.27879	0.0310351
BTBD7	1.11854	0.785547
BTBD9	1.218	0.749023
BTF3	-1.21062	0.00931169
BTF3L4	1.34929	0.165229
BTG1	-1.24309	0.00564997
BTG2	-1.30115	0.0589922
BTG3	-1.39101	0.0680525
BTN1A1	-1.11286	0.879984
BTNL9	-2.74264	1.68574e-06
BUB1	1.41058	0.151444
BUD13	1.19621	0.894201
BUD31	-1.70861	0.249346
BVES	-2.3121	0.362284
BYSL	1.49846	0.325071
BZW1	1.07874	0.79133
BZW2	1.16312	0.886559
C10H12orf45	-1.0739	0.884187
C10H12orf56	-1.39956	0.401229
C10H12orf66	-1.19196	0.0862258
C10H12orf75	-1.79936	0.00424586
C10H22orf23	-1.45307	0.631451
C10H2orf42	1.09949	0.747392
C10H2orf73	-1.31441	0.787435
C10H2orf92	-1.31262	0.601625
C11H5orf15	1.30645	0.000269498
C11H5orf24	1.14856	0.576148
C11H5orf63	-1.04203	0.973333
C11H9orf131	-1.98709	0.0346937
C11H9orf152	-1.05363	0.907205
C11H9orf43	-1.2354	0.647919
C11H9orf72	1.43083	0.522731
C12H6orf120	1.0961	0.149749
C12H6orf132	-1.17997	0.29097
C12H6orf136	1.04669	0.700111
C12H6orf141	-1.62948	0.000246677
C12H6orf226	-1.22935	0.12383
C12H6orf47	1.00143	0.991867
C12H6orf89	1.03888	0.790509
C13H8orf33	1.24927	0.0314819
C13H8orf82	1.19415	0.239499
C14H1orf35	-1.23918	0.27266
C15H12orf29	1.01757	0.928667
C15H12orf73	1.15639	0.194292
C15H16orf87	-1.39176	0.000731931
C15H1orf109	1.03795	0.807366
C15H1orf122	-1.10606	0.427299
C15H1orf185	1.09047	0.919846
C15H1orf216	1.69631	0.323201
C15H1orf50	-1.04866	0.796858
C15H4orf46	1.18483	0.113671
C15H4orf51	-1.18446	0.71724
C17H1orf56	-1.26713	0.0121741
C17H1orf68	-1.27574	0.357413
C17H2orf50	-1.13211	0.926425
C17H2orf68	1.13877	0.835963
C17H2orf81	1.00937	0.986612
C18H11orf24	-1.58401	0.520546
C18H11orf49	1.15942	0.549292
C18H11orf68	-1.09698	0.253625
C18H11orf80	-1.06666	0.815531
C18H11orf86	-1.00278	0.997498
C18H11orf91	1.29362	0.641043
C18H11orf94	-1.62061	0.00180943
C18H11orf95	-1.07742	0.730436
C18H11orf96	-1.85496	0.00347797
C18H11orf98	1.14237	0.468608
C18H7orf25	1.26727	0.520065
C19H4orf33	1.3144	0.0138325
C1D	1.42653	0.000255671
C1GALT1C1	1.06787	0.644601
C1H18orf54	1.07301	0.673185
C1H19orf33	-1.12978	0.529353
C1H19orf47	-1.18225	0.104896
C1H19orf54	-1.04233	0.821253
C1H19orf85	-1.68432	0.638052
C1H9orf3	-1.75906	6.43906e-05
C1H9orf40	1.30193	0.0167658
C1H9orf64	1.26696	0.000505884
C1H9orf85	-1.04252	0.921966
C1QA	-1.26203	0.46775
C1QB	-1.01891	0.969345
C1QBP	1.16332	0.275977
C1QC	-1.48484	0.177102
C1QL1	-1.02787	0.962983
C1QL3	-2.29136	0.034516
C1QL4	-1.47482	0.469099
C1QTNF12	-1.531	0.0388401
C1QTNF2	2.9939	0.0077688
C1QTNF4	-3.01725	6.55396e-06
C1QTNF5	-1.14627	0.364291
C1QTNF6	4.21875	3.55675e-09
C1QTNF7	-1.03878	0.966161
C1R	2.20501	2.65656e-06
C1S	3.01127	0.0584724
C2	-1.34609	0.554932
C20H19orf25	-1.02903	0.836721
C20H19orf38	2.83065	0.184979
C20H19orf44	-1.62867	0.497259
C20H19orf53	-1.04266	0.811255
C20H19orf77	-1.12976	0.809698
C20H3orf18	-1.305	0.665677
C20H3orf62	1.27957	0.229577
C21H11orf16	1.14374	0.895602
C21H11orf42	-1.10442	0.814124
C21H11orf54	1.00542	0.988525
C21H11orf58	1.07342	0.275035
C21H11orf97	1.04708	0.962983
C23H3orf33	-1.4554	0.0752537
C24H20orf194	-1.43294	0.000282662
C24H20orf204	1.47891	0.524648
C24H20orf27	1.36244	0.661085
C24H20orf96	-1.14197	0.79152
C25H2orf72	1.31594	0.356514
C26H12orf43	-1.27224	0.68238
C26H12orf65	-1.51863	0.0221348
C26H22orf39	-1.13581	0.324646
C27H12orf60	-1.09769	0.897406
C28H10orf71	-17.1945	0.0242007
C28H10orf88	-1.07049	0.555627
C28H10orf90	-1.63246	0.733855
C28H10orf95	-1.61173	0.00206807
C29H8orf34	1.46607	0.204766
C29H8orf37	-1.44111	0.400774
C2CD2	-1.3051	0.00680301
C2CD2L	1.19002	0.605
C2CD3	-1.16122	0.603051
C2CD4A	-1.50015	0.140123
C2CD4B	-2.57904	0.305982
C2CD4C	1.16694	0.88301
C2CD4D	1.06723	0.918372
C2H10orf67	-2.00249	0.00689121
C2H1orf167	-1.25532	0.5278
C2H1orf232	-2.59813	0.101296
C2H5orf46	-1.47045	0.205283
C3	2.81269	0.00010162
C30H15orf39	3.56677	2.36468e-05
C30H15orf61	-1.02637	0.931678
C30H15orf62	-1.43837	0.000182977
C30H15orf65	1.37921	0.609078
C31H21orf58	1.10237	0.554167
C31H21orf91	-2.09857	0.0437168
C32H4orf3	1.10929	0.146902
C32H4orf54	-8.6521	0.00345437
C33H3orf52	-1.18079	0.225935
C34H3orf70	1.34228	0.000204868
C34H3orf80	1.48219	0.361836
C35H6orf52	-1.91348	0.362333
C35H6orf62	1.25197	0.00140053
C37H2orf69	1.05999	0.56644
C37H2orf88	-15.1624	0.00783139
C3H15orf40	1.07809	0.889332
C3H4orf19	-1.14314	0.707418
C3H4orf48	-1.06384	0.820355
C3H4orf50	-1.24521	0.875697
C4BPB	-1.96733	0.0828003
C4H1orf131	1.05934	0.667306
C4H1orf198	-1.16816	0.10509
C4H5orf22	-1.07527	0.496686
C4H5orf34	-1.18356	0.824665
C4H5orf51	1.05347	0.64407
C4H5orf58	2.53178	4.5666e-05
C5	-1.25909	0.774259
C5AR1	6.19777	4.20431e-14
C5AR2	2.74216	0.000587378
C5H11orf1	-1.11548	0.809952
C5H11orf52	1.33515	0.0755059
C5H11orf71	-1.45509	0.0101392
C5H17orf49	1.15398	0.226601
C5H1orf159	-1.02627	0.949651
C5H1orf174	1.00219	0.988951
C6H16orf54	3.16948	0.0187126
C6H16orf72	1.20469	0.663325
C6H16orf89	1.84433	0.595034
C6H16orf91	1.03089	0.802326
C6H16orf96	1.24996	0.83678
C6H1orf146	-1.06802	0.906023
C6H1orf194	-1.13296	0.689511
C6H1orf52	-1.11024	0.234665
C6H7orf26	1.01704	0.914245
C6H7orf50	-1.02733	0.943591
C6H7orf61	-1.32051	0.0201214
C7	-1.13906	0.502488
C7H18orf32	-1.27792	0.216131
C7H1orf105	-1.37863	0.579985
C7H1orf112	-1.42592	0.0562226
C7H1orf116	-1.35191	0.0181191
C7H1orf43	-1.00637	0.975624
C7H1orf53	1.30191	0.234415
C7H1orf74	-1.3767	0.593573
C8G	-1.07671	0.921966
C8H14orf119	1.01898	0.970925
C8H14orf132	-1.42485	0.372566
C8H14orf28	-1.00007	0.999879
C9H17orf50	1.05132	0.925376
C9H17orf64	2.50222	0.153598
C9H17orf75	1.16422	0.0910958
C9H17orf78	-1.14599	0.836721
C9H17orf80	1.21717	0.774866
C9H17orf97	-3.76725	0.0733226
C9H17orf98	1.12794	0.774529
C9H17orf99	7.49668	0.00265553
C9H9orf116	-1.51063	0.613589
C9H9orf78	-1.00591	0.957657
CA1	-3.59153	0.23977
CA11	-1.1024	0.675348
CA12	1.08364	0.775401
CA13	-1.04438	0.818719
CA2	2.30401	0.0118205
CA4	-1.11117	0.888597
CA6	-1.41553	0.0941285
CA8	1.06434	0.931678
CA9	-1.22515	0.531644
CAAP1	1.01334	0.943614
CAB39	1.02609	0.83002
CABCOCO1	-1.60343	0.39811
CABIN1	-1.21199	0.879981
CABLES1	-3.36087	0.276782
CABLES2	-1.10013	0.281387
CABP1	11.3072	0.0164065
CABP5	-1.15805	0.496159
CABP7	1.37892	0.0770633
CABYR	-1.02581	0.893451
CACFD1	1.33898	0.00782833
CACHD1	-1.58297	2.76213e-05
CACNA1A	1.67044	0.000274736
CACNA1B	-1.22784	0.696045
CACNA1I	1.22425	0.518158
CACNA1S	-1.7316	0.480409
CACNA2D4	-1.11602	0.795945
CACNB1	-1.76301	0.158964
CACNB2	-2.06188	0.339564
CACNB3	1.11923	0.641724
CACNB4	1.49224	0.140022
CACNG1	-20.5999	0.00189956
CACNG2	-8.02034	0.152302
CACNG4	1.07157	0.779261
CACNG5	1.56034	0.400077
CACNG7	1.14974	0.872141
CACTIN	1.00265	0.987619
CACUL1	1.42062	0.695337
CACYBP	1.06999	0.63419
CADM4	1.0451	0.876647
CAFA-T2R67	-3.8225	0.02998
CALB2	1.019	0.975399
CALCOCO1	-1.59289	0.224496
CALCOCO2	-1.01249	0.931191
CALD1	1.37306	0.290286
CALHM1	-1.18859	0.431559
CALHM2	1.09879	0.444509
CALHM4	-1.24187	0.658315
CALHM5	-1.87954	0.0012243
CALHM6	1.79234	0.000254944
CALM1	1.48072	1.12881e-05
CALM2	1.11834	0.310987
CALM3	1.41485	3.24975e-05
CALML4	2.80391	3.78175e-07
CALML5	-1.21906	0.286031
CALN1	-1.51555	0.749848
CALR	2.75606	1.29437e-14
CALU	1.82668	0.000632639
CAMK1D	-1.05186	0.855732
CAMK2N1	1.05326	0.840698
CAMK2N2	-1.48946	0.503066
CAMKK1	-1.14648	0.170956
CAMLG	-1.15632	0.0663512
CAMSAP1	-1.13595	0.187313
CAMSAP2	-4.29385	0.0168155
CAMTA1	2.75482	0.357155
CAND1	1.19671	0.00691559
CANT1	1.09796	0.34776
CANX	1.34211	0.000334525
CAP2	-2.06383	0.157132
CAPG	-1.13442	0.492016
CAPN1	1.0868	0.779783
CAPN11	1.21898	0.619657
CAPN12	-1.28631	0.37784
CAPN15	1.05323	0.669368
CAPN2	1.42911	0.00247006
CAPN6	-1.27538	0.596753
CAPN7	-1.37548	0.407948
CAPNS1	1.62864	0.0180946
CAPNS2	-1.36114	0.00546292
CAPRIN1	1.02785	0.741725
CAPRIN2	-1.8879	0.121293
CAPS	1.25439	0.195983
CAPS2	-2.04372	0.551632
CAPZA1	1.71477	2.27944e-11
CAPZA2	1.3332	3.58119e-05
CAPZB	1.08412	0.930373
CAR1	-1.25615	0.777943
CARD10	1.19244	0.794954
CARD11	3.05574	0.0841389
CARD14	-1.53629	0.056851
CARD19	1.54502	2.08171e-05
CARD6	1.30066	0.662536
CARD8	1.50038	0.312841
CARF	-1.00889	0.98374
CARHSP1	2.06211	0.336149
CARM1	-1.03687	0.965528
CARMIL1	-1.44177	0.000296134
CARMIL3	1.10809	0.908778
CARNMT1	1.03528	0.897662
CARNS1	1.42268	0.141062
CARS1	2.51397	0.337835
CARS2	-1.63051	0.00885523
CASC3	1.08169	0.20346
CASD1	1.27182	0.717954
CASK	-1.03951	0.75007
CASKIN1	-1.17369	0.311911
CASKIN2	-1.46147	0.0122744
CASP10	1.95306	3.88384e-06
CASP12	4.84121	7.04748e-06
CASP14	1.09121	0.7664
CASP2	1.06216	0.574369
CASP4	8.16755	9.05641e-14
CASP6	1.53538	0.48013
CASP8	1.58319	0.00691321
CASP8AP2	1.20327	0.0775037
CASP9	1.2268	0.038338
CASQ1	-92.2932	0.00505982
CASQ2	-6.35094	0.0274996
CASR	-1.04439	0.928809
CAST	-1.38593	0.197764
CASTOR1	1.00334	0.988951
CASZ1	-1.30693	0.0208951
CAT	1.08329	0.549404
CATSPER3	-1.36379	0.666588
CATSPERD	-1.34261	0.197209
CATSPERZ	-1.14146	0.856572
CAV1	1.22639	0.170617
CAV2	-1.11552	0.487432
CAV3	-116.812	0.034174
CAVIN1	1.00723	0.973338
CAVIN2	-1.97113	8.83022e-05
CAVIN3	1.31897	0.0155952
CAVIN4	-6.99379	0.00526445
CBARP	-1.17393	0.530545
CBD103	-1.2716	0.372324
CBD108	-1.36231	0.52036
CBFA2T2	-1.15203	0.812783
CBFA2T3	1.48762	0.512863
CBL	1.50306	0.451805
CBLB	5.2674	0.162104
CBLC	-1.06775	0.914029
CBLL1	1.29728	0.673185
CBLN1	-2.28539	0.317927
CBLN2	-1.32271	0.151444
CBLN3	1.25709	0.431956
CBLN4	-2.24597	0.294221
CBR3	1.26628	0.0259924
CBR4	1.01261	0.957915
CBS	-1.22512	0.276782
CBWD1	1.0681	0.502488
CBX1	1.0213	0.881126
CBX3	1.11507	0.81913
CBX4	-1.04139	0.783147
CBX5	1.40269	0.764724
CBX6	1.01253	0.944161
CBX8	-1.3719	0.590199
CBY3	-1.73423	0.598974
CC2D2B	-2.41066	0.382019
CCAR1	-1.29792	0.726578
CCAR2	-1.34526	0.460439
CCBE1	1.42797	0.286655
CCDC102A	1.21198	0.0555449
CCDC102B	-2.1426	0.154527
CCDC103	-1.10627	0.886559
CCDC105	1.10972	0.922622
CCDC112	-1.31417	0.0131349
CCDC113	-1.7561	0.0285694
CCDC116	-1.70019	0.162192
CCDC117	-1.1644	0.462796
CCDC12	1.01972	0.92425
CCDC120	1.74735	0.421871
CCDC125	-1.56729	0.0047023
CCDC126	1.1033	0.781232
CCDC127	-1.37824	0.738691
CCDC137	1.12252	0.693339
CCDC138	-1.58143	0.559575
CCDC14	1.49541	0.652128
CCDC152	1.00912	0.984826
CCDC153	1.06821	0.826159
CCDC154	-1.10176	0.850207
CCDC157	1.46654	0.791324
CCDC158	1.05476	0.892208
CCDC159	-1.19365	0.758648
CCDC163	-2.09663	0.471794
CCDC166	-1.00798	0.993079
CCDC168	1.33105	0.702818
CCDC17	1.03796	0.854968
CCDC18	-1.29067	0.779722
CCDC183	-1.12039	0.704077
CCDC184	1.12471	0.81391
CCDC186	1.08782	0.48829
CCDC189	-1.05729	0.701354
CCDC190	-3.14085	0.43417
CCDC197	1.28764	0.676813
CCDC200	2.92821	0.000237629
CCDC24	1.17583	0.680496
CCDC28A	-1.46348	0.0137129
CCDC28B	1.15947	0.442094
CCDC3	1.04885	0.781232
CCDC39	-1.43606	0.10046
CCDC40	1.08987	0.841625
CCDC43	1.00429	0.992519
CCDC47	-1.029	0.778525
CCDC50	1.27352	0.779115
CCDC51	-1.31982	0.0607054
CCDC56	1.17591	0.0487569
CCDC57	-1.27375	0.373009
CCDC6	1.08649	0.257893
CCDC61	-1.40279	0.0745431
CCDC62	1.12097	0.874597
CCDC65	-1.1867	0.714641
CCDC66	-1.03286	0.806811
CCDC69	1.06235	0.744673
CCDC71	-3.3527	0.0380383
CCDC71L	1.40082	0.0518134
CCDC77	-1.20706	0.257031
CCDC8	-1.09797	0.688597
CCDC80	1.57179	0.0561952
CCDC82	-1.2116	0.839248
CCDC85A	-3.10232	4.6152e-06
CCDC85B	1.09371	0.514345
CCDC85C	-1.11211	0.436832
CCDC86	-1.02141	0.926487
CCDC87	-1.12403	0.890226
CCDC88A	1.6205	0.0812244
CCDC88B	2.11268	0.0120074
CCDC89	1.12034	0.512863
CCDC9	-1.13283	0.402174
CCDC90B	-1.37995	0.380802
CCDC91	-1.04994	0.637296
CCDC92	1.03902	0.89591
CCDC92B	-2.72759	0.0701251
CCDC96	-2.28451	0.0302073
CCDC97	-1.05515	0.659656
CCDC9B	-1.22026	0.7314
CCER2	1.0795	0.932111
CCHCR1	1.30242	0.641164
CCIN	2.7314	0.216425
CCK	-2.51497	0.00318017
CCL1	2.95969	0.0507177
CCL13	7.88404	2.55833e-08
CCL14	3.25162	1.47864e-06
CCL17	7.87012	0.00599495
CCL19	17.7239	1.06624e-14
CCL2	16.2233	7.42245e-17
CCL20	-1.53329	0.447165
CCL21	2.23899	1.55177e-05
CCL22	1.00254	0.996085
CCL24	1.27673	0.752311
CCL27	2.00389	0.000723973
CCL28	-1.72585	0.229844
CCL3	21.5628	1.75368e-08
CCL4	6.24061	4.21262e-07
CCL5	2.27367	0.0674566
CCL7	1.32726	0.657255
CCL8	19.8526	3.96634e-11
CCM2	1.84923	4.9712e-05
CCM2L	1.09177	0.550148
CCN2	-1.56584	0.111034
CCN3	-1.02965	0.921966
CCN4	-1.10032	0.800548
CCN5	-1.43881	0.716001
CCN6	-1.41228	0.187545
CCNA2	1.48459	0.0207348
CCNB1	1.16327	0.21782
CCNB2	1.66164	0.0241403
CCNB3	1.26075	0.471711
CCNC	1.19725	0.0741388
CCND1	1.06528	0.682558
CCND2	1.07752	0.54674
CCND3	2.11673	8.21882e-07
CCNDBP1	-1.47071	0.00320525
CCNE1	-2.29826	0.275691
CCNF	-1.03223	0.923404
CCNG1	-1.45179	0.14501
CCNG2	-1.30531	0.0205131
CCNJL	1.31044	0.336264
CCNL1	1.02961	0.796858
CCNL2	-1.38082	0.0345016
CCNP	-1.00299	0.997498
CCNQ	1.2093	0.819492
CCNT1	-1.22432	0.701847
CCNT2	1.08401	0.893281
CCNY	-1.3222	0.528124
CCP110	-1.02998	0.956575
CCR1	13.0937	1.36728e-30
CCR3	85.7899	4.15176e-20
CCR4	4.95496	0.000117303
CCR5	7.87617	4.25609e-18
CCR6	3.11284	0.1322
CCR8	-1.23044	0.608379
CCRL2	11.4389	8.67551e-06
CCS	1.06564	0.613644
CCSAP	1.0748	0.697669
CCSER1	1.12536	0.848415
CCSER2	-1.76479	0.311911
CCT2	1.17141	0.327635
CCT4	1.01509	0.924952
CCT5	1.26034	0.155933
CCT6A	1.20217	0.0545308
CCT6B	1.66886	0.71037
CCT7	1.10846	0.501738
CCT8	-1.26704	0.360248
CCT8L2	1.46543	0.656192
CCZ1	1.00564	0.978177
CD101	2.40978	0.489279
CD109	1.13629	0.824646
CD14	2.5212	4.83769e-07
CD151	1.07552	0.391675
CD160	-1.24215	0.755844
CD163	1.09192	0.90632
CD164	1.22741	0.0123327
CD164L2	-2.45018	0.00264375
CD177	1.01343	0.966446
CD180	11.6878	1.36728e-30
CD19	-1.57649	0.699738
CD1A6	4.5589	0.0766216
CD1A8	3.43928	0.00195888
CD1B	2.78539	0.00485292
CD1C	3.08202	0.00755492
CD1D	7.45801	1.1018e-17
CD1E	4.053	0.000279397
CD2	3.34314	1.70061e-06
CD200	-1.35071	0.0391173
CD209	3.77973	5.02255e-07
CD24	-1.35991	0.045224
CD244	2.2467	6.04e-06
CD247	1.60601	0.0243573
CD248	2.46582	6.28944e-07
CD274	2.47685	0.00539082
CD276	1.17344	0.714182
CD28	5.3904	8.63942e-08
CD2AP	1.10205	0.759541
CD2BP2	1.35929	0.558156
CD300A	4.29603	3.73219e-14
CD300E	-1.15877	0.899877
CD300LF	6.78216	0.0648958
CD302	1.12623	0.293899
CD320	1.08994	0.820747
CD34	1.20446	0.201393
CD36	-1.95903	8.35681e-05
CD37	3.87232	6.34642e-06
CD38	2.79548	6.95136e-07
CD3D	2.70619	0.00378537
CD4	23.9641	3.94831e-24
CD40	5.32386	8.467e-06
CD40LG	1.84195	0.0165883
CD44	1.38966	0.00053431
CD47	1.73289	5.77865e-09
CD48	8.55808	5.65568e-25
CD5	1.17805	0.465215
CD53	4.77733	1.87551e-17
CD55	1.08422	0.721913
CD58	1.47512	0.000734509
CD59	1.14544	0.839557
CD5L	132.336	3.15803e-26
CD63	2.09996	8.83898e-12
CD68	2.38874	3.04463e-07
CD69	3.56365	0.000408388
CD7	1.23031	0.524718
CD70	2.26977	0.197884
CD72	4.8608	4.38636e-08
CD79A	1.80006	0.0120074
CD80	2.1206	0.000225241
CD81	1.14051	0.760699
CD86	5.65247	4.86479e-11
CD8A	1.84957	0.0610738
CD8B	1.5035	0.123591
CD9	1.10572	0.383797
CD93	1.78205	4.60992e-07
CD99	1.06737	0.514051
CD99L2	-1.42992	0.416746
CDA	4.32268	1.12438e-10
CDADC1	1.23142	0.065104
CDC123	-2.86933	0.341239
CDC14A	-1.39698	0.513798
CDC14B	-1.0889	0.927079
CDC20	1.35703	0.0301948
CDC23	-1.71292	0.651722
CDC25A	1.36304	0.0963207
CDC25B	1.34511	0.00158835
CDC25C	1.29821	0.793835
CDC26	-1.20777	0.0203901
CDC34	-1.04247	0.81704
CDC37	1.14782	0.128857
CDC37L1	-1.19072	0.0275527
CDC40	-1.14731	0.0292598
CDC42	1.3988	1.28235e-07
CDC42BPA	-1.24091	0.0509509
CDC42BPB	-1.20032	0.776822
CDC42EP1	-1.54445	0.491195
CDC42EP2	1.52747	0.00012829
CDC42EP3	-1.67137	0.342532
CDC42EP4	-1.13704	0.726505
CDC42EP5	1.6418	0.00247006
CDC42SE1	1.29401	0.00626065
CDC45	1.18007	0.664087
CDC5L	1.05171	0.619657
CDC6	1.64119	0.56053
CDC73	1.02249	0.91765
CDCA4	-1.18376	0.744676
CDCA5	2.00188	0.00021574
CDCA7L	1.18484	0.797299
CDCA8	1.36712	0.0994344
CDCP1	-1.39663	0.00419041
CDCP2	-3.94804	0.00350716
CDH1	1.00709	0.964496
CDH11	1.9923	6.11963e-05
CDH2	1.23232	0.753865
CDH22	-1.91845	0.000625325
CDH23	1.40272	0.133131
CDH24	1.36685	0.439137
CDH3	-1.13884	0.837425
CDH5	1.20016	0.222446
CDH6	1.63929	0.00691559
CDHR1	1.01299	0.988525
CDHR4	1.10835	0.855748
CDIN1	-1.30245	0.312078
CDIP1	-1.00401	0.993923
CDIPT	-1.06354	0.583616
CDK1	1.221	0.68536
CDK10	-1.40278	0.0149177
CDK13	-1.56108	0.333265
CDK14	1.09313	0.809342
CDK16	1.36791	0.0340152
CDK17	-1.13381	0.624182
CDK19	-2.0411	0.259217
CDK2	-1.32307	0.411054
CDK20	1.05958	0.872141
CDK2AP1	1.0929	0.600163
CDK2AP2	1.99445	1.66393e-10
CDK3	-1.81444	0.180773
CDK4	1.35091	0.00592925
CDK5	1.02759	0.904579
CDK5R1	-1.41756	0.227296
CDK5RAP1	1.36338	0.663071
CDK5RAP3	1.03839	0.703948
CDK6	1.34756	0.750412
CDK7	-1.03495	0.859135
CDK8	-1.48454	0.583616
CDK9	-1.23661	0.00983529
CDKAL1	1.20872	0.101296
CDKL3	-1.62083	0.0346634
CDKL4	-1.80676	0.561832
CDKN1B	-1.20365	0.0451638
CDKN2AIP	-1.02037	0.919617
CDKN2AIPNL	-1.07508	0.881457
CDKN2B	1.34248	0.672792
CDKN2B_1	-1.23069	0.0661292
CDKN2C	1.25981	0.0326304
CDKN2D	1.94374	0.445885
CDNF	-1.74906	0.0595111
CDO1	-2.53236	0.00900345
CDON	-1.24305	0.6865
CDPF1	-1.12109	0.678688
CDR2L	1.17735	0.754319
CDRT1	-1.22443	0.76741
CDS1	-1.13283	0.719722
CDS2	-1.18537	0.674545
CDSN	-1.94732	0.0113814
CDV3	-1.45096	0.348899
CDX1	-1.14612	0.819191
CDYL	-1.71077	0.0185705
CDYL2	1.17205	0.92009
CEACAM1	1.20376	0.440178
CEACAM16	1.91855	0.177416
CEACAM19	-1.4264	0.271098
CEACAM23	2.39069	0.0297396
CEACAM28	4.99798	2.77511e-09
CEBPA	-1.13649	0.286031
CEBPB	-1.1737	0.259559
CEBPD	-1.41283	0.133375
CEBPE	11.3234	3.84523e-05
CEBPG	1.45015	0.501978
CEBPZ	-1.06258	0.834979
CEBPZOS	1.04687	0.939172
CEL	-1.46855	0.107122
CELA1	-1.17525	0.873415
CELF1	1.14167	0.523268
CELF2	1.08244	0.924514
CELSR1	-1.07418	0.678099
CELSR3	1.4176	0.262305
CEMIP2	1.41337	0.024351
CENATAC	-1.42884	0.0163399
CENPB	1.06772	0.569295
CENPBD1	-1.155	0.811839
CENPC	1.0817	0.850915
CENPH	2.00334	3.85322e-05
CENPJ	-1.71378	0.699919
CENPK	-1.1223	0.875311
CENPL	1.76271	6.04055e-06
CENPM	1.12557	0.842912
CENPN	1.41407	0.341443
CENPS	1.37515	0.384605
CENPU	1.31131	0.530224
CENPV	1.26195	0.415872
CENPW	1.71839	0.00569522
CENPX	1.05336	0.865961
CEP104	-1.9623	0.000818163
CEP120	-1.02695	0.965528
CEP131	-1.30927	0.109867
CEP152	-1.57397	0.649968
CEP164	1.1239	0.885234
CEP170	2.26056	1.69886e-08
CEP170B	-1.35043	0.353143
CEP192	1.87003	0.397167
CEP250	-1.40792	0.173609
CEP44	1.30777	0.51983
CEP57	1.07216	0.797425
CEP68	-1.08564	0.904583
CEP70	1.09575	0.693928
CEP72	-1.17321	0.779074
CEP76	1.38895	0.272562
CEP78	1.06159	0.791947
CEP83	-1.03006	0.909781
CEP83_1	-1.20746	0.558658
CEP85	-11.3378	0.0147193
CEP95	-1.1471	0.477602
CEP97	-1.24289	0.596294
CER1	-1.30641	0.774259
CERCAM	1.45537	0.427548
CERK	-1.19685	0.0801107
CERS1	-1.57219	0.0561615
CERS2	1.39042	0.0283837
CERS3	-3.0053	0.0158095
CERS4	-1.59455	0.310985
CERS5	1.74988	0.364016
CERT1	-1.94864	0.252254
CES1	-1.78963	0.0711642
CES2	-2.66468	0.01099
CES5A	-1.11416	0.680888
CETN2	1.01007	0.952155
CETN3	1.15878	0.462667
CFAP100	-1.70542	0.504395
CFAP126	-1.52026	0.567
CFAP20	-1.0979	0.17711
CFAP20DC	1.15598	0.869988
CFAP221	1.02119	0.962443
CFAP251	-1.64867	0.0284372
CFAP298	-1.01438	0.915615
CFAP36	1.28174	0.144416
CFAP410	1.05779	0.926164
CFAP46	-2.05599	0.7052
CFAP47_1	-3.85797	0.0214227
CFAP53	-1.33592	0.0733815
CFAP65	-1.0278	0.967443
CFAP73	1.42655	0.637601
CFAP92	1.61921	0.328695
CFAP97D2	1.16481	0.796641
CFB	-1.01892	0.93852
CFD	1.3384	0.114945
CFDP1	1.07388	0.421239
CFH	1.41764	0.210697
CFHR5	-1.51532	0.753223
CFI	-1.19893	0.63828
CFL1	1.74526	2.44998e-07
CFL2	-1.00527	0.991867
CFLAR	1.53632	0.141835
CFP	6.63326	1.44654e-23
CFTR	1.02335	0.976264
CGAS	11.7975	1.12009e-08
CGGBP1	1.41106	0.0784002
CGN	-1.48106	0.000486616
CGRRF1	1.0921	0.56644
CH25H	3.94953	2.90577e-07
CHAC1	-1.32788	0.401666
CHAC2	-1.24258	0.142211
CHAD	-1.15852	0.581826
CHADL	-1.09655	0.719727
CHAMP1	-1.05334	0.576148
CHCHD1	1.75502	0.00044719
CHCHD10	-1.35683	0.113945
CHCHD2	1.06213	0.608249
CHCHD4	-1.11133	0.424385
CHCHD5	1.01897	0.931076
CHCHD6	1.0128	0.967144
CHCHD7	-1.41127	0.000789897
CHD1	1.44058	0.735263
CHD1L	1.31145	0.0355278
CHD2	1.13268	0.43116
CHD3	1.22131	0.133372
CHD4	1.18976	0.409674
CHD6	-1.24365	0.331795
CHD7	1.09373	0.85452
CHD8	1.31086	0.730436
CHD9	1.3929	0.622934
CHDH	1.0449	0.789086
CHEK1	3.01366	0.113599
CHEK2	-1.23384	0.670273
CHERP	1.23301	0.688854
CHI3L1	6.68312	1.27563e-06
CHIC2	-1.47838	0.0142655
CHKA	1.29789	0.22261
CHKB	1.267	0.0236224
CHML	1.326	0.217853
CHMP1A	-1.04108	0.652128
CHMP1B	-1.05801	0.455563
CHMP2B	-1.11378	0.145377
CHMP3	1.10794	0.904583
CHMP4B	1.02353	0.836721
CHMP4C	-1.62815	0.00103654
CHMP5	-1.0669	0.551558
CHMP6	1.09633	0.448937
CHMP7	-1.00868	0.931678
CHN1	1.31053	0.486081
CHN2	1.24302	0.512934
CHODL	-3.77432	0.41276
CHORDC1	1.57018	1.55077e-05
CHP1	1.27765	0.189545
CHP2	-1.05446	0.870626
CHPF	-1.20741	0.160369
CHPT1	1.41589	0.476401
CHRAC1	-1.1805	0.0697276
CHRD	-1.84969	0.507004
CHRM1	-1.66335	0.260685
CHRM3	-1.37805	0.445632
CHRM4	-1.72437	0.616655
CHRNA1	-2.22184	0.0345736
CHRNA10	-1.47466	0.480301
CHRNA2	1.69815	0.471711
CHRNA3	2.60985	0.189048
CHRNA9	-1.84343	0.267366
CHRNB2	1.74227	0.383778
CHRNB4	-1.0527	0.920989
CHRND	-2.93063	0.251904
CHRNG	-1.28187	0.85034
CHST1	-1.19826	0.734465
CHST13	-1.61969	5.51322e-06
CHST14	1.16335	0.133227
CHST15	-1.09817	0.933716
CHST2	1.26777	0.0816189
CHST3	-1.16991	0.743226
CHST4	15.0015	0.0002712
CHST7	-1.7275	0.000818452
CHST8	-1.20033	0.850303
CHSY1	1.18379	0.717445
CHSY3	1.32127	0.237867
CHTOP	-1.01134	0.977492
CHURC1	-1.1002	0.197615
CIAO1	1.06283	0.38205
CIAO2A	1.38997	0.00263634
CIAO2B	-1.0064	0.97351
CIAPIN1	-1.6788	0.686833
CIART	-1.03584	0.945293
CIB1	1.10196	0.192742
CIB2	1.95799	0.164535
CIBAR1	-1.06299	0.786156
CIC	1.45944	0.681696
CIDEA	-1.98609	0.00148636
CIDEB	1.09084	0.915083
CIDEC	-1.30837	0.665833
CIITA	8.84172	1.59195e-08
CILP	-1.25602	0.758648
CILP2	1.41445	0.648727
CINP	-1.2855	0.157992
CIPC	1.57374	0.181209
CIR1	-1.43028	0.694035
CISD1	-1.10227	0.445258
CISD2	1.00051	0.997244
[truncated: 16,662 more rows]

## Sheet: 24h IgE oclacitinib_vs_24h IgE
Gene ID	Fold Change	p-adj
A4GALT	-1.40298	0.183928
AAAS	-1.19036	0.290369
AACS	-1.05953	0.84544
AADAC	-2.28167	0.00192609
AADACL3	-1.05492	0.939426
AADACL4	1.7231	0.470891
AAK1	1.10684	0.650916
AAMP	1.01778	0.91059
AANAT	-1.03977	0.923117
AAR2	-1.07196	0.593251
AARS2	1.04428	0.83075
AASDHPPT	1.04635	0.651634
AASS	-2.97715	0.000833015
AATK	1.16497	0.40559
ABCA12	-1.13342	0.257755
ABCA13	-1.0971	0.901297
ABCA4	1.91258	0.0245876
ABCA7	1.05623	0.79458
ABCB1	-1.79902	0.168185
ABCB10	-1.04552	0.704224
ABCB11	-1.26061	0.682206
ABCB6	1.28699	0.0366149
ABCB9	1.77291	0.0952741
ABCC1	1.03591	0.847957
ABCC11	1.15637	0.81824
ABCC3	-1.19282	0.705502
ABCC4	-1.13208	0.751129
ABCC5	1.11762	0.761242
ABCD1	-1.31964	0.0248835
ABCD2	1.34391	0.509696
ABCD3	1.03776	0.879824
ABCF2	-1.13226	0.61241
ABCG2	-1.62228	0.0706482
ABCG4	1.39593	0.397037
ABHD1	1.0173	0.970616
ABHD11	1.05117	0.833868
ABHD12	1.03213	0.883275
ABHD12B	1.29464	0.130101
ABHD13	1.09527	0.70808
ABHD14B	-1.13226	0.337147
ABHD15	1.17588	0.379429
ABHD16A	1.12032	0.841401
ABHD16B	1.48617	0.299874
ABHD17A	1.03101	0.854457
ABHD17B	1.22491	0.0912303
ABHD17C	-1.00417	0.984138
ABHD18	1.10631	0.773142
ABHD3	-1.93836	0.000422562
ABHD4	1.37949	0.220059
ABHD5	1.06662	0.842928
ABHD6	1.88457	0.0422295
ABITRAM	-1.22449	0.612465
ABL1	1.02153	0.953227
ABLIM1	1.34524	0.568706
ABO	-1.60441	0.612851
ABR	-1.2234	0.00571136
ABRA	23.6311	0.00266562
ABRAXAS2	-1.01789	0.895567
ABT1	1.06599	0.623209
ABTB1	-1.13949	0.810151
ABTB2	-1.04549	0.828835
ACAA1	1.2313	0.251729
ACAA2	1.22676	0.471617
ACAD10	1.17569	0.43287
ACAD11	-1.20312	0.0453722
ACAD8	1.44255	0.398157
ACADL	1.14057	0.721106
ACADM	-1.07327	0.816154
ACADS	-1.06997	0.743061
ACADSB	1.04477	0.849132
ACADVL	-1.0421	0.831437
ACAN	-2.04007	0.336457
ACAP1	1.37914	0.177486
ACAP3	1.43212	0.14985
ACAT1	1.27874	0.27068
ACAT2	1.19644	0.178741
ACBD4	-1.48998	0.0451463
ACBD7	-1.11639	0.881614
ACCS	1.26733	0.585051
ACE	-1.48436	0.107467
ACE2	-1.12701	0.506491
ACER1	2.19567	0.100771
ACIN1	1.31314	0.346764
ACKR1	-1.58563	0.0713476
ACKR3	-1.28314	0.197874
ACKR4	-1.64991	0.00562479
ACO2	1.1049	0.631403
ACOT13	1.8107	0.156141
ACOT4	1.02327	0.96441
ACOT6	-1.61369	0.321014
ACOT7	2.11037	0.0858627
ACOT8	1.0442	0.722676
ACOX2	1.3871	0.721075
ACP1	1.72679	0.0315524
ACP2	1.15439	0.197874
ACP3	-1.03115	0.911416
ACP5	-1.50994	0.00920656
ACP6	-1.05145	0.842686
ACRBP	-1.05346	0.912821
ACSF2	1.33895	0.314514
ACSF3	1.17696	0.742455
ACSL1	1.18825	0.705502
ACSL3	1.06135	0.679218
ACSL4	1.27358	0.63679
ACSL5	-1.01396	0.968098
ACSS1	-1.54082	0.0243265
ACSS2	-1.69776	2.96726e-06
ACTA1	120.775	0.000113691
ACTA2	-1.08775	0.729023
ACTB	-1.39058	0.00926987
ACTG1	-1.15756	0.251729
ACTG2	1.20415	0.537595
ACTL10	1.10398	0.71641
ACTL6A	-1.23041	0.421808
ACTL7A	1.04049	0.908927
ACTL7B	1.26961	0.207946
ACTN2	108.276	0.0116148
ACTR10	-1.05984	0.553623
ACTR1A	-1.09848	0.152352
ACTR1B	1.03388	0.904968
ACTR3	-1.22227	0.0439737
ACTR3B	1.30729	0.604346
ACTR5	1.04488	0.729215
ACTR8	1.16822	0.377337
ACVR2A	-1.22673	0.0995725
ACVR2B	1.27453	0.355906
ACVRL1	1.04904	0.922233
ACY3	1.01909	0.976899
ACYP1	1.03883	0.896848
ACYP2	1.05638	0.934016
ADA	-1.17183	0.864275
ADAM10	-1.22687	0.000517747
ADAM11	1.28236	0.363209
ADAM15	1.05059	0.930406
ADAM19	-1.66913	0.00943581
ADAM33	-1.50733	0.0209698
ADAM8	-1.09417	0.837836
ADAM9	-1.31357	0.057464
ADAMTS1	1.28525	0.256303
ADAMTS10	-1.12075	0.554775
ADAMTS12	1.53428	0.282215
ADAMTS12_1	1.04903	0.898648
ADAMTS13	-1.36807	0.279515
ADAMTS14	-1.17789	0.81824
ADAMTS15	-1.11261	0.635225
ADAMTS16	1.31564	0.62266
ADAMTS17	1.00279	0.994486
ADAMTS18	-1.37461	0.193086
ADAMTS19	-1.14846	0.771413
ADAMTS2	-1.49395	0.00643242
ADAMTS4	1.95694	0.233149
ADAMTS5	-1.33103	0.23939
ADAMTS6	-1.17394	0.527732
ADAMTS7	-1.40133	0.129915
ADAMTS8	1.04896	0.912132
ADAMTSL5	-1.23593	0.573457
ADAP1	1.2614	0.378631
ADAR	1.03145	0.964036
ADARB1	1.35428	0.48685
ADARB2	-1.48297	0.465288
ADAT1	1.46194	0.125263
ADAT2	-1.04714	0.795495
ADAT3	1.1051	0.706106
ADCK2	-1.0951	0.722736
ADCY1	1.1896	0.640401
ADCY1_1	2.05439	0.392524
ADCY10	-1.65239	0.420014
ADCY2	2.55873	0.0481942
ADCY3	-1.20642	0.702227
ADCY4	-1.2251	0.510337
ADCY5	1.79217	0.0280365
ADCY6	1.24755	0.118518
ADD1	-1.18832	0.732369
ADD2	1.26944	0.548075
ADD3	-1.48896	0.248231
ADGRA2	-1.15226	0.580137
ADGRA3	1.20072	0.290621
ADGRD2	-1.28056	0.695506
ADGRE1	-1.51168	0.280405
ADGRE2	-1.14999	0.804118
ADGRE3	-1.75486	0.216447
ADGRE5	-1.30671	0.241754
ADGRF4	1.23878	0.308472
ADGRG1	-1.0401	0.905784
ADGRG3	-1.05195	0.873776
ADGRG4	2.70393	0.0724693
ADGRL2	-1.01158	0.953797
ADGRL4	-1.54388	0.0373999
ADGRV1	-1.05016	0.901891
ADH4	-1.2374	0.184515
ADH5	-1.21468	0.130034
ADI1	-1.094	0.699142
ADIG	-1.08675	0.867622
ADIPOQ	1.34331	0.360805
ADIPOR1	-1.00966	0.963826
ADIPOR2	1.14757	0.443131
ADIRF	1.05744	0.761242
ADM	1.16824	0.560497
ADM2	-1.01911	0.953492
ADM5	1.6814	0.151699
ADO	1.06847	0.558006
ADORA1	1.54171	0.137503
ADORA2A	-1.41092	0.188061
ADORA2B	1.05289	0.789157
ADORA3	-1.30869	0.577171
ADPRHL1	5.44732	0.0340708
ADPRM	-1.09159	0.588937
ADPRS	1.14183	0.312324
ADRA1A	1.6539	0.208273
ADRA1B	1.1078	0.810163
ADRA1D	1.35537	0.451963
ADRA2A	1.05587	0.78404
ADRA2C	1.57335	0.133534
ADRB1	1.2178	0.483427
ADRB2	1.08703	0.769743
ADRB3	-1.55312	0.297996
ADRM1	-1.21008	0.738551
ADSL	-1.21423	0.699142
ADSS1	2.92885	0.0205669
ADSS2	1.38059	0.246262
AEBP1	-1.38663	0.0519388
AEBP2	-1.195	0.0584014
AFF1	-1.00984	0.989946
AFG1L	-1.17809	0.686764
AFG3L2	1.15457	0.501627
AGA	-1.18696	0.210437
AGAP1	1.1014	0.875681
AGAP2	1.15995	0.715327
AGAP3	-1.05258	0.853228
AGBL4	1.64989	0.251671
AGBL5	-1.11559	0.837574
AGER	1.24224	0.250957
AGFG1	1.06347	0.920972
AGGF1	-2.00706	0.00225637
AGK	-1.04264	0.837264
AGL	1.07795	0.777829
AGO3	1.44368	0.526266
AGPAT1	1.15727	0.586392
AGPAT2	1.31603	0.144843
AGPAT3	-2.03023	0.159773
AGPAT4	-1.66907	0.258778
AGPS	-1.58605	0.0467943
AGT	-1.59156	0.31224
AGTPBP1	-1.1209	0.808352
AGTRAP	1.11068	0.789157
AHCYL1	2.12501	0.0333023
AHDC1	2.06992	0.00196541
AHNAK2	-1.04831	0.82711
AHR	-1.20785	0.305416
AHRR	-1.40978	0.313213
AHSA1	-1.11681	0.297851
AHSA2P	-1.08703	0.844043
AHSG	-1.54905	0.592878
AIDA	-1.30457	3.61496e-05
AIF1	-1.65877	0.0644098
AIF1L	1.16744	0.706555
AIG1	-1.01015	0.971261
AIMP2	-1.09689	0.86102
AIPL1	1.02182	0.964495
AJAP1	1.33913	0.443178
AJUBA	-1.02714	0.870905
AK1	2.10144	0.00784473
AK2	1.0922	0.629602
AK3	-1.23205	0.328313
AK6	1.02003	0.909115
AKAP1	1.04938	0.772376
AKAP10	1.19939	0.612359
AKAP12	1.04097	0.944948
AKAP13	2.96679	0.0175551
AKAP17A	-1.0198	0.891789
AKAP7	-2.04637	0.135297
AKAP8	1.186	0.209401
AKIP1	-1.20158	0.232533
AKIRIN1	-1.08243	0.46706
AKIRIN2	-1.1253	0.305729
AKNA	-1.44489	0.379429
AKNAD1	1.09422	0.855902
AKR1A1	-1.01274	0.949164
AKR1B1	-1.10365	0.602178
AKR1C3	5.88092	0.0449039
AKR1D1	1.07569	0.937357
AKR1E2	-1.19676	0.422846
AKT1	-1.47443	0.334603
AKT1S1	1.25361	0.267078
AKT2	-1.08992	0.483057
AKTIP	1.36454	0.0530654
ALAD	1.31088	0.16583
ALAS1	1.19165	0.552096
ALCAM	-1.01868	0.912821
ALDH16A1	-1.23391	0.0124741
ALDH1A1	1.07279	0.893582
ALDH1A2	1.47909	0.145067
ALDH1A3	1.15449	0.611987
ALDH1L2	-1.52898	0.0433598
ALDH2	-1.16078	0.300506
ALDH3A1	2.84202	0.0665592
ALDH3A2	-1.28044	0.609083
ALDH3B1	-1.40829	0.14489
ALDH4A1	-1.13526	0.315511
ALDH5A1	-1.07652	0.69604
ALDH6A1	-1.21818	0.0928475
ALDH7A1	1.00371	0.982931
ALDH9A1	-1.24812	0.231604
ALDOA	1.01557	0.927812
ALDOC	-1.03136	0.893965
ALG1	-1.25657	0.227918
ALG11	-1.00013	0.999083
ALG12	1.04342	0.811715
ALG13	-1.09412	0.478657
ALG14	-1.11495	0.854457
ALG2	1.16107	0.772376
ALG5	1.30036	0.249744
ALG6	-1.27108	0.0382832
ALG8	1.34941	0.543245
ALK	1.33091	0.235985
ALKAL2	2.87968	2.75537e-05
ALKBH1	-1.06123	0.646761
ALKBH3	1.00537	0.989946
ALKBH5	-1.17011	0.118278
ALKBH7	1.20615	0.333687
ALMS1	-1.05329	0.756002
ALOX12	1.03003	0.883274
ALOX12B	-1.49946	0.0317755
ALOX15	-1.71918	0.224065
ALOX5	-1.86473	0.0170988
ALPI	1.56199	0.0703528
ALPK2	1.23443	0.442875
ALPK3	8.52436	0.000664009
ALPL	-1.30773	0.505771
ALS2CL	1.15066	0.342409
ALX3	-1.17501	0.559222
ALX4	-1.38337	0.23769
ALYREF	1.01362	0.960126
AMACR	-1.21452	0.299642
AMBN	-1.13935	0.910816
AMD1	1.1852	0.16025
AMDHD1	-1.37889	0.00513622
AMDHD2	1.08707	0.519573
AMER1	1.07491	0.697949
AMFR	1.06724	0.901891
AMH	1.48669	0.233264
AMHR2	-1.12047	0.778781
AMIGO1	1.95111	0.0138686
AMIGO2	1.23839	0.579869
AMIGO3	1.19264	0.202455
AMMECR1	1.27366	0.520331
AMMECR1L	1.56176	0.10038
AMN	-1.4295	0.376287
AMN1	-1.11221	0.864056
AMOTL1	1.47287	0.128506
AMPD1	3.61224	0.0556461
AMPD2	1.12376	0.657625
AMT	-1.1995	0.0689804
AMZ1	1.44345	0.43027
AMZ2	1.24933	0.369252
ANAPC11	-1.13234	0.39018
ANAPC13	1.61389	0.111094
ANAPC15	1.16456	0.328867
ANAPC2	1.00605	0.964495
ANAPC4	1.07135	0.509452
ANAPC5	1.79739	0.171464
ANGEL2	-1.1619	0.725771
ANGPT1	1.13737	0.774426
ANGPT2	-1.28086	0.193157
ANGPT4	1.21563	0.48412
ANGPTL1	-1.58287	0.147167
ANGPTL2	1.0131	0.974092
ANGPTL4	1.6983	0.129336
ANGPTL5	1.07922	0.908636
ANGPTL8	-1.0956	0.845127
ANK3	-1.41122	0.623796
ANKDD1A	-1.02611	0.951224
ANKFY1	1.78565	0.0355984
ANKH	1.32287	0.0476291
ANKHD1	1.01762	0.875264
ANKIB1	1.34425	0.282045
ANKLE1	-1.16531	0.456392
ANKLE2	-1.05486	0.658663
ANKMY2	1.11344	0.54655
ANKRA2	-1.02424	0.848164
ANKRD1	23.4698	0.000942228
ANKRD10	-1.12737	0.258239
ANKRD11	1.12364	0.676359
ANKRD13C	-1.044	0.722086
ANKRD16	1.15672	0.169387
ANKRD17	1.26125	0.641203
ANKRD2	2.43511	0.00745809
ANKRD23	4.7247	0.000457135
ANKRD26	-1.35298	0.568377
ANKRD27	-1.10975	0.837524
ANKRD28	1.03768	0.845854
ANKRD33	-1.11733	0.869227
ANKRD34B	-1.20643	0.674426
ANKRD35	-1.30604	0.0680435
ANKRD37	1.00115	0.996868
ANKRD39	-1.09366	0.521912
ANKRD40	-1.01818	0.904694
ANKRD40CL	-1.19843	0.48111
ANKRD42	-1.4356	0.1679
ANKRD44	-1.5431	0.00432674
ANKRD50	-1.04088	0.775873
ANKRD63	1.19973	0.720669
ANKRD65	2.3759	0.0155067
ANKRD66	-1.02468	0.963617
ANKRD9	1.37608	0.140283
ANKS6	1.00268	0.992863
ANKUB1	1.46743	0.585603
ANKZF1	1.52151	0.212731
ANO5	2.95665	0.129252
ANO6	-1.15909	0.180246
ANO8	-1.08035	0.620271
ANO9	1.59509	0.121369
ANOS1	1.09047	0.751129
ANP32A	1.01038	0.937087
ANP32B	-1.08652	0.714942
ANP32E	1.16176	0.216447
ANPEP	-1.66335	0.028694
ANTKMT	1.18625	0.421144
ANTXR1	-1.2877	0.267948
ANTXR2	-1.25402	0.384058
ANTXRL	1.68585	0.207844
ANXA1	-1.11028	0.418433
ANXA11	-1.20313	0.0722791
ANXA13	1.25483	0.777568
ANXA2	-1.20584	0.125824
ANXA3	1.47274	0.483057
ANXA4	-1.30013	0.00870032
ANXA5	-1.76901	4.61086e-07
ANXA8L1	1.0947	0.699142
ANXA9	-1.18155	0.607434
AOAH	-1.90023	0.0308255
AOC3	1.22746	0.729535
AOX2	1.31952	0.504233
AOX4	-1.11006	0.829691
AP1AR	1.12738	0.833307
AP1G2	2.47649	0.0271919
AP1S1	-1.06761	0.619623
AP1S2	1.16779	0.629563
AP2B1	1.08744	0.732438
AP2M1	-1.11179	0.249369
AP2S1	-1.10383	0.5398
AP3B1	-1.24874	0.0479719
AP3B2	2.27931	0.0211564
AP3M1	-1.25437	0.0064656
AP3M2	-1.24121	0.563303
AP3S1	-1.3756	0.575775
AP3S2	-1.04244	0.841401
AP4B1	1.10479	0.346091
AP4E1	1.64227	0.138649
AP5B1	1.99036	0.128563
AP5S1	-1.18037	0.593251
AP5Z1	1.01694	0.970688
APAF1	-1.49549	0.00030276
APBA2	1.89301	0.355906
APBA3	1.04762	0.809216
APBB1IP	-1.21938	0.709251
APBB3	-1.05157	0.88306
APC	1.36619	0.546296
APCDD1	1.00076	0.997457
APCDD1L	-1.79956	0.0932643
APELA	-1.9719	0.0533029
APEX1	1.22559	0.133864
APEX2	-1.02019	0.925758
APH1A	-1.05808	0.53421
APH1B	-1.07295	0.759796
API5	1.07087	0.88203
APIP	1.05428	0.639047
APLF	1.0458	0.918965
APLN	1.68286	0.113458
APLNR	-1.37871	0.203799
APMAP	1.00823	0.967855
APOA1	1.72409	0.0334808
APOA4	1.71592	0.644329
APOB	1.08921	0.870159
APOBEC2	117.061	9.17037e-05
APOBEC3Z1	-3.30342	0.199308
APOBEC3Z3	-1.73702	0.0854248
APOBEC3Z3_1	-2.07382	0.00926987
APOBR	-1.12649	0.674697
APOC1	1.86494	0.270669
APOC2	-1.28672	0.626078
APOC3	1.419	0.376257
APOD	-1.27064	0.142877
APOL6	-1.48506	0.248231
APOLD1	-1.31899	0.752144
APOM	1.08972	0.520331
APPBP2	-1.10908	0.0876228
APPL2	-1.02143	0.928233
APTX	1.1247	0.378631
AQP1	1.13644	0.510925
AQP11	-1.01515	0.977411
AQP12B	-1.12953	0.772245
AQP3	1.18792	0.57738
AQP5	-1.40163	0.182548
AQP7	2.52741	0.0739594
AQP9	1.04248	0.915915
AQR	-1.26383	0.0031965
AR	1.10438	0.879515
ARAF	-1.07346	0.580251
ARAP1	1.08237	0.836954
ARC	1.4538	0.503255
ARCN1	-1.10163	0.208399
AREG	1.51107	0.156455
ARF1	1.06973	0.394191
ARF3	1.79336	0.00792845
ARF4	-1.14926	0.0858627
ARF5	-1.20561	0.0511366
ARF6	-1.05904	0.676353
ARFGAP3	-1.0149	0.938873
ARFGEF1	1.07175	0.896971
ARFGEF3	-1.17546	0.39244
ARFIP2	1.24822	0.242867
ARG1	1.14559	0.780686
ARG2	1.02694	0.896233
ARGLU1	-1.08549	0.504032
ARHGAP1	1.04628	0.729535
ARHGAP10	-1.00147	0.997918
ARHGAP15	-1.99036	0.0297991
ARHGAP17	-1.26981	0.48111
ARHGAP18	-1.17082	0.169773
ARHGAP21	-1.01926	0.912904
ARHGAP23	1.0743	0.682071
ARHGAP24	1.12504	0.789778
ARHGAP27	-1.12287	0.357954
ARHGAP29	1.13532	0.708198
ARHGAP30	-1.35755	0.457144
ARHGAP31	-1.1197	0.452688
ARHGAP32	1.00594	0.992863
ARHGAP35	1.26765	0.166031
ARHGAP39	1.33731	0.534932
ARHGAP4	-1.54522	0.32519
ARHGAP6	-1.12271	0.854457
ARHGAP8	-1.054	0.88523
ARHGDIA	-1.00326	0.990958
ARHGDIB	-1.85304	0.00162722
ARHGDIG	1.03857	0.912821
ARHGEF1	-1.67676	0.290277
ARHGEF10	1.2522	0.648904
ARHGEF10L	1.05939	0.913492
ARHGEF16	-1.16246	0.557512
ARHGEF17	1.1362	0.403238
ARHGEF19	1.49491	0.114848
ARHGEF2	-1.20453	0.667509
ARHGEF25	-1.26424	0.48512
ARHGEF26	1.04359	0.859769
ARHGEF28	-1.01729	0.952879
ARHGEF3	-1.48763	0.317016
ARHGEF33	1.15329	0.710025
ARHGEF37	2.00445	0.243376
ARHGEF38	-1.99121	0.0498163
ARHGEF39	-1.11089	0.586375
ARHGEF4	1.26514	0.628497
ARHGEF40	-1.06257	0.893915
ARHGEF6	1.09903	0.876454
ARID3A	1.12257	0.424531
ARID4A	-1.38532	0.319301
ARID4B	-1.21969	0.534176
ARID5B	1.22197	0.510443
ARL1	1.057	0.61407
ARL10	-1.10427	0.420014
ARL13B	1.20113	0.430253
ARL14EPL	1.62012	0.329835
ARL2	1.28926	0.203839
ARL2BP	1.39302	0.101069
ARL3	-1.50522	0.004622
ARL4C	-1.40168	0.00351191
ARL4D	-1.00074	0.997918
ARL5A	1.04906	0.714942
ARL5B	1.15854	0.669672
ARL6IP1	-1.09216	0.650453
ARL6IP5	-1.26088	0.0181104
ARL8B	-1.05552	0.598407
ARMC10	-1.16674	0.0227922
ARMC5	1.27885	0.172304
ARMC8	-1.10754	0.374592
ARMH4	-1.21312	0.668477
ARNT2	1.53458	0.140954
ARPC1A	-1.00038	0.998391
ARPC1B	-1.24832	0.16521
ARPC2	-1.20358	0.0365859
ARPC4	-1.30085	0.00770719
ARPC5	-1.2498	0.0178232
ARPC5L	1.10506	0.463811
ARPIN	-1.08923	0.299824
ARPP19	1.47582	0.33112
ARPP21	2.60198	0.279508
ARR3	1.48142	0.110507
ARRB2	1.04848	0.913398
ARRDC1	1.1939	0.611987
ARRDC2	1.19009	0.544909
ARRDC4	1.1274	0.717044
ARRDC5	1.25144	0.649989
ARSA	-1.10695	0.324099
ARSB	-1.45202	0.128923
ARSG	1.34758	0.24443
ARSH	1.26551	0.61167
ARSI	-1.36713	0.614651
ARSJ	-1.11419	0.588373
ARSK	-1.75165	0.00319421
ARSL	-1.35291	0.219519
ART4	-1.40571	0.350113
ARTN	1.29774	0.29186
ARV1	-1.03093	0.918365
ARVCF	-1.04429	0.925269
ASAH2	1.18819	0.682206
ASAP3	1.21643	0.407561
ASB1	1.1749	0.0800242
ASB10	1.77693	0.29892
ASB12	1.45356e+06	8.50856e-07
ASB15	1.73136	0.458709
ASB16	4.66026	0.0518538
ASB18	27.5209	0.198656
ASB3	-1.14139	0.160173
ASB4	23.4023	0.314818
ASB6	1.08327	0.694095
ASB7	-1.07897	0.43657
ASCL2	1.16305	0.371361
ASCL4	1.01217	0.985371
ASF1A	-1.00409	0.982931
ASF1B	-1.10208	0.778698
ASIC1	2.40285	0.0372815
ASIC2	2.20949	0.13737
ASIC3	-1.11288	0.857768
ASIP	-2.1804	0.108378
ASL	1.11991	0.851982
ASNSD1	-1.04884	0.7055
ASPG	1.94442	0.041306
ASPH	-1.21638	0.142637
ASPM	-1.16416	0.649964
ASPN	-2.44369	0.0119377
ASPRV1	1.06615	0.804911
ASTE1	1.31664	0.164027
ASXL3	1.81013	0.243211
ATAD2	-1.19119	0.657625
ATAD3A	1.15934	0.799511
ATAT1	1.1373	0.446865
ATCAY	-1.32951	0.535486
ATF3	-1.30914	0.669413
ATF4	1.11057	0.472585
ATG10	1.37819	0.115764
ATG101	1.28381	0.275212
ATG13	1.02828	0.920972
ATG14	1.07449	0.598407
ATG16L2	-1.25825	0.698397
ATG2A	-1.09168	0.721106
ATG3	-1.13185	0.345752
ATG4A	-1.16864	0.336798
ATG4B	1.34501	0.0235424
ATG4D	-1.03607	0.922233
ATG9A	1.33438	0.612355
ATG9B	1.21446	0.318011
ATIC	-1.12934	0.482819
ATL2	-1.09229	0.324099
ATL3	-1.31017	0.424914
ATM	-1.20157	0.159581
ATMIN	1.23337	0.633898
ATOH8	2.2727	0.0800242
ATOX1	-1.14027	0.50896
ATP10A	-1.18161	0.18435
ATP11B	-1.37673	0.209787
ATP12A	-1.00621	0.988103
ATP13A1	-1.06773	0.549349
ATP13A2	-1.03601	0.856427
ATP1A1	-1.11782	0.441114
ATP1A4	1.89386	0.101096
ATP1B1	1.22005	0.19655
ATP1B3	-1.06332	0.627895
ATP23	-1.12379	0.666193
ATP2A1	1.76917	0.288074
ATP2A2	1.26068	0.172489
ATP2B1	-1.15421	0.208399
ATP2C2	1.11805	0.461515
ATP5F1A	-1.01732	0.92096
ATP5F1B	-1.01631	0.924259
ATP5F1C	-1.08403	0.851394
ATP5F1D	1.08316	0.647898
ATP5F1E	-1.15475	0.356164
ATP5IF1	-1.32319	0.0318159
ATP5J2	1.0029	0.992863
ATP5MC2	-1.05605	0.911416
ATP5MC3	1.00408	0.987707
ATP5MG	-1.07076	0.662206
ATP5MJ	1.00826	0.977012
ATP5MK	1.31913	0.402274
ATP5PO	-1.12608	0.357812
ATP6	1.03998	0.856689
ATP6AP1L	1.22548	0.781386
ATP6AP2	1.04907	0.804286
ATP6V0A1	1.75136	0.107552
ATP6V0A2	-1.19369	0.721213
ATP6V0B	-1.02796	0.880409
ATP6V0C	-1.15498	0.222951
ATP6V0D1	-1.12964	0.153611
ATP6V0D2	-1.00517	0.995349
ATP6V0E1	-1.28379	0.012331
ATP6V0E2	-1.17513	0.308228
ATP6V1B2	-1.04194	0.792596
ATP6V1D	-1.22605	0.030158
ATP6V1E1	-1.26481	0.00920656
ATP6V1F	-1.02125	0.89331
ATP6V1G1	-1.16857	0.0255261
ATP6V1G2	1.02847	0.949675
ATP7B	1.13697	0.487845
ATP8	-1.17449	0.400674
ATP8B2	1.46972	0.150059
ATP8B3	-1.08922	0.923452
ATP9A	1.07043	0.5344
ATPAF2	-1.07528	0.592671
ATPSCKMT	-1.35646	0.0411791
ATRAID	1.07385	0.577107
ATRN	1.09911	0.241347
ATRNL1	1.02042	0.959583
ATXN1	-1.36072	0.288428
ATXN10	-1.06935	0.645108
ATXN3	-1.07683	0.875627
ATXN7L1	-1.13841	0.363168
ATXN7L2	1.5506	0.276974
ATXN7L3	1.06221	0.917118
ATXN7L3B	1.07532	0.489015
AUP1	-1.02051	0.890269
AURKAIP1	1.04685	0.912904
AURKB	1.25711	0.723269
AVEN	1.40898	0.0592628
AVIL	-1.23768	0.650292
AVL9	-1.11367	0.22221
AVPI1	1.32839	0.0339772
AVPR1A	1.06055	0.83591
AVPR2	-1.4617	0.135371
AWAT1	1.20205	0.791066
AXDND1	-1.94662	0.211513
AXIN1	1.07498	0.910816
AXIN2	-1.11319	0.693003
AZGP1	-1.39615	0.502612
AZI2	-1.24151	0.0374523
AZIN1	-1.07048	0.649107
AZIN2	-1.00455	0.987844
B2M	-1.37822	0.196309
B3GALNT2	1.08206	0.57592
B3GALT2	-1.16088	0.699142
B3GALT4	-1.01927	0.934016
B3GALT6	1.16391	0.150059
B3GAT1	-1.12789	0.85372
B3GAT2	-1.01367	0.975641
B3GLCT	-1.26436	0.0667131
B3GNT3	2.69398	0.0841299
B3GNT4	-1.12603	0.554024
B3GNT5	-1.05483	0.8936
B3GNT8	1.15639	0.167467
B3GNTL1	1.08466	0.75627
B4GALNT2	1.05373	0.921951
B4GALNT3	1.07871	0.665444
B4GALNT4	1.35274	0.294909
B4GALT1	-1.0844	0.372292
B4GALT2	1.75075	0.0896877
B4GALT4	-1.15264	0.304416
B4GALT5	-1.12687	0.490674
B4GALT7	1.57966	0.0681226
B4GAT1	-1.12192	0.216447
B9D1	-1.32665	0.0357088
BABAM1	-1.17019	0.717044
BACE1	1.06239	0.540474
BACE2	-1.36313	0.0966137
BAD	1.07537	0.630729
BAG1	1.12825	0.30679
BAG2	1.05045	0.869895
BAG4	-1.02082	0.940638
BAG5	1.19237	0.583323
BAHCC1	1.02637	0.900445
BAIAP2	-1.18013	0.341131
BAIAP2L2	1.22629	0.657466
BAK1	-1.26596	0.209807
BAMBI	-1.02865	0.949675
BANF1	-1.12807	0.282396
BANK1	-1.3735	0.198856
BANP	1.02496	0.954334
BAP1	1.11707	0.0974271
BARD1	-1.08732	0.559153
BARX1	1.26368	0.721754
BARX2	1.11738	0.555801
BASP1	-1.01193	0.973623
BATF	-1.62864	0.0592136
BATF2	2.54975	0.00906886
BATF3	-1.38574	0.398882
BAX	-1.54244	0.00333762
BAZ1A	-1.14415	0.72533
BAZ1B	-1.16621	0.0474376
BAZ2A	-1.11858	0.75219
BBC3	1.12874	0.694801
BBIP1	-1.06259	0.794722
BBLN	1.12103	0.452788
BBOX1	-1.18551	0.417821
BBS2	1.40743	0.113704
BBS4	1.01075	0.935416
BCAM	1.09991	0.510086
BCAP31	1.28203	0.263591
BCAR1	1.33711	0.193157
BCAR3	1.18601	0.767071
BCAS2	1.2093	0.741891
BCAS4	-1.0972	0.754678
BCDIN3D	-1.0512	0.716238
BCHE	-1.47489	0.065816
BCKDK	-1.13726	0.397086
BCL10	-1.31391	0.000655335
BCL2	-1.11478	0.652333
BCL2A1	-1.46949	0.420014
BCL2L1	-1.03185	0.787714
BCL2L11	1.05208	0.904694
BCL2L13	-1.43439	0.365302
BCL2L15	-1.25882	0.6833
BCL2L2	1.21882	0.118243
BCL3	-1.23489	0.57437
BCL6	1.09535	0.605724
BCL7C	1.16297	0.15406
BCL9L	1.05741	0.658944
BCLAF1	-1.06006	0.9303
BCOR	-1.37428	0.580534
BCR	-1.03001	0.877965
BCS1L	1.55509	0.191581
BDH1	-1.10896	0.691816
BDH2	1.14926	0.706288
BDKRB1	-1.86901	0.0319946
BDKRB2	1.21615	0.266345
BDNF	1.506	0.145582
BEGAIN	1.30716	0.562083
BEND4	1.39144	0.294403
BEST3	1.47843	0.582595
BET1	-1.17149	0.059651
BET1L	-1.02054	0.872435
BEX3	1.10209	0.659215
BEX4	1.15711	0.313213
BFSP2	-2.34081	0.110643
BGLAP	-1.21695	0.531482
BGN	-1.14044	0.484375
BHLHA9	-1.03806	0.965427
BHLHE22	1.35109	0.570888
BHLHE40	-1.08113	0.718496
BHLHE41	1.15277	0.432915
BICD2	1.13673	0.320953
BICDL2	1.09686	0.596373
BICRA	-1.07816	0.641972
BID	1.14248	0.799598
BIK	-1.76089	0.12386
BIN3	1.00139	0.992863
BIRC2	-1.02923	0.811756
BIRC3	-2.39651	0.0797057
BIRC5	-1.00375	0.987844
BIVM	-1.07085	0.616042
BLID	1.84225	0.472122
BLK	-1.7251	0.300157
BLMH	-1.23107	0.161337
BLOC1S1	1.00085	0.996265
BLOC1S4	1.2104	0.159581
BLOC1S5	1.05807	0.604586
BLOC1S6	-1.19629	0.0785328
BLVRA	-1.06361	0.910816
BLVRB	-1.51799	0.0511366
BMI1	1.04002	0.769363
BMP1	-1.14907	0.320396
BMP2	1.07353	0.873799
BMP3	-1.44397	0.142252
BMP4	1.02681	0.904968
BMP6	-1.06938	0.661581
BMP7	1.33585	0.0981749
BMPR1A	-1.00777	0.980751
BMPR1B	1.34264	0.369094
BMPR2	-1.18716	0.0951311
BMT2	1.34061	0.00410361
BNC1	1.11269	0.548357
BNIP1	-1.07404	0.480879
BNIP3	1.23517	0.287867
BNIPL	1.00933	0.956478
BOD1	1.096	0.524047
BOD1L1	1.52896	0.337478
BOK	1.40138	0.263591
BOLA2B	1.10965	0.50896
BOLA3	1.17721	0.282215
BOP1	1.12695	0.625905
BORA	1.06541	0.694091
BORCS5	-1.12665	0.708198
BORCS6	1.00404	0.977853
BORCS7	-1.072	0.709504
BORCS8	-1.07341	0.480879
BPGM	-1.1259	0.312315
BPHL	1.15693	0.251655
BPNT2	1.04242	0.738402
BPTF	-1.01716	0.938018
BRAP	1.00881	0.925527
BRCA1	-1.09126	0.808375
BRCA2	-1.03204	0.865032
BRCC3	1.02871	0.929777
BRD1	-1.05669	0.842733
BRD2	1.0271	0.736036
BRD3OS	-1.10506	0.572904
BRD4	-1.00081	0.99659
BRD7	1.05471	0.70779
BRD9	1.2069	0.650916
BRF1	1.3465	0.0694535
BRF2	-1.04641	0.78837
BRI3	1.09148	0.611987
BRI3BP	-1.0971	0.783232
BRINP2	-1.01395	0.983836
BRIP1	-1.4517	0.126206
BRIX1	1.00389	0.988537
BRK1	-1.02845	0.799511
BRME1	-1.18175	0.66355
BROX	1.84404	0.0217894
BRSK1	1.13946	0.848764
BRSK2	-1.39645	0.628633
BSG	1.25539	0.250335
BSN	1.42133	0.102167
BSND	1.48036	0.26822
BSPRY	1.15484	0.445918
BST1	-1.80646	0.00148121
BST2	-2.11748	0.106897
BTAF1	-1.20107	0.021497
BTBD1	1.08767	0.582772
BTBD11	1.05	0.834263
BTBD19	1.04953	0.936054
BTBD2	1.02261	0.872298
BTBD3	-1.25519	0.46802
BTBD6	-1.00471	0.983404
BTBD7	1.25286	0.537723
BTF3	1.0561	0.611721
BTF3L4	-1.26517	0.343391
BTG1	-1.0266	0.850859
BTG2	1.07364	0.728596
BTG3	1.42934	0.0689001
BTN1A1	-1.41268	0.572904
BTNL9	1.09603	0.816651
BUB1	-1.26367	0.412291
BUD31	1.5729	0.39444
BYSL	1.24726	0.645844
BZW1	1.28238	0.278686
C10H12orf45	1.97161	0.0315954
C10H12orf56	-1.03345	0.957725
C10H12orf66	1.031	0.854577
C10H12orf75	-1.57028	0.0670889
C10H2orf42	1.38446	0.152454
C10H2orf92	1.20868	0.752884
C11H5orf15	-1.15798	0.111076
C11H5orf24	1.04783	0.883274
C11H9orf131	1.52138	0.302246
C11H9orf152	-1.23316	0.585603
C11H9orf43	-1.01387	0.983559
C12H6orf120	-1.07347	0.335075
C12H6orf132	1.08265	0.693003
C12H6orf136	-1.05283	0.676455
C12H6orf141	1.15504	0.457289
C12H6orf226	1.52465	0.00100636
C12H6orf47	-1.18757	0.0439737
C12H6orf89	1.02574	0.876275
C13H8orf33	-1.10945	0.442957
C13H8orf82	1.13966	0.452892
C14H1orf35	1.17332	0.484375
C15H12orf29	-1.17289	0.282006
C15H12orf73	-1.01901	0.913043
C15H16orf87	-1.09234	0.550872
C15H1orf109	1.08547	0.552096
C15H1orf122	1.11704	0.405845
C15H1orf216	1.02228	0.978624
C15H1orf50	-1.06459	0.738402
C15H4orf46	-1.08945	0.53316
C15H4orf51	1.03826	0.949675
C17H1orf56	-1.07169	0.613427
C17H1orf68	-1.24046	0.461853
C17H2orf81	-1.56999	0.225661
C18H11orf24	1.22207	0.828345
C18H11orf49	-1.03878	0.908325
C18H11orf68	-1.03317	0.769743
C18H11orf80	-1.00247	0.995279
C18H11orf86	1.96935	0.268578
C18H11orf91	-1.12904	0.85784
C18H11orf94	1.17664	0.464328
C18H11orf95	1.42197	0.0308255
C18H11orf96	1.30292	0.352081
C18H11orf98	1.08146	0.721536
C18H7orf25	1.2963	0.482077
C19H4orf33	-1.18816	0.202809
C1D	-1.24948	0.0610198
C1GALT1C1	1.00073	0.996942
C1H18orf54	-1.21756	0.163564
C1H19orf33	-1.92741	4.77024e-05
C1H19orf47	-1.00953	0.957725
C1H19orf54	1.01864	0.927517
C1H9orf3	1.84495	9.77905e-05
C1H9orf40	-1.13108	0.39272
C1H9orf64	-1.0623	0.552096
C1H9orf85	1.15697	0.707644
C1QA	-1.31296	0.41055
C1QB	-1.37034	0.3735
C1QBP	1.22392	0.148946
C1QC	-1.078	0.869895
C1QL1	1.27524	0.611425
C1QL3	1.64353	0.31971
C1QL4	-1.30909	0.691505
C1QTNF12	1.68527	0.0172125
C1QTNF2	-1.18515	0.78963
C1QTNF4	1.41748	0.31825
C1QTNF5	1.41964	0.00840486
C1QTNF6	-1.67892	0.112395
C1QTNF7	-3.35103	0.0438722
C1R	-2.24742	1.90603e-05
C2	1.26966	0.675615
C20H19orf25	-1.01055	0.947074
C20H19orf53	-1.03553	0.85784
C20H19orf77	1.10828	0.855902
C20H3orf62	-1.16334	0.54254
C21H11orf42	1.25675	0.54655
C21H11orf54	-1.03542	0.922513
C21H11orf58	-1.06782	0.357954
C23H3orf33	1.04093	0.910816
C24H20orf194	1.05652	0.74036
C24H20orf204	-1.11427	0.893582
C24H20orf96	1.11252	0.85181
C25H2orf72	-1.48929	0.175765
C26H12orf43	1.49032	0.472585
C26H12orf65	1.37637	0.136426
C26H22orf39	1.16561	0.251123
C28H10orf88	-1.00569	0.972109
C28H10orf95	1.65221	0.00391912
C29H8orf34	-1.35926	0.37283
C29H8orf37	-1.36257	0.559051
C2CD2	-1.10799	0.447225
C2CD2L	-1.75205	0.0610198
C2CD3	1.0674	0.85908
C2CD4A	1.16264	0.693704
C2CD4D	1.03401	0.96228
C2H10orf67	1.15758	0.730317
C2H1orf167	1.35	0.403414
C2H1orf232	1.87814	0.371178
C2H5orf46	-1.18717	0.669277
C3	-1.48133	0.278211
C30H15orf39	-1.00517	0.993981
C30H15orf61	1.12508	0.666662
C30H15orf62	1.22847	0.091705
C31H21orf58	1.00702	0.976191
C31H21orf91	1.38072	0.533907
C32H4orf3	-1.13725	0.0849053
C32H4orf54	9.9148	0.00531255
C33H3orf52	-1.14314	0.396521
C34H3orf70	-1.17495	0.104973
C34H3orf80	-1.70203	0.223123
C35H6orf62	-1.15414	0.0959872
C37H2orf69	1.00736	0.957951
C3H15orf40	-1.05688	0.922027
C3H4orf19	1.22823	0.549868
C3H4orf48	1.00307	0.993981
C4BPB	1.35166	0.568915
C4H1orf131	-1.13265	0.299388
C4H1orf198	-1.02474	0.875264
C4H5orf22	1.03857	0.773247
C4H5orf51	-1.25255	0.00943581
C4H5orf58	-1.77635	0.0377736
C5AR1	-1.11737	0.812337
C5AR2	-1.17613	0.726547
C5H11orf1	-1.32096	0.498758
C5H11orf52	-1.38096	0.0664284
C5H11orf71	1.36361	0.0681217
C5H17orf49	-1.01048	0.956187
C5H1orf159	-1.11378	0.780457
C5H1orf174	-1.02798	0.856689
C6H16orf72	1.04063	0.938873
C6H16orf91	1.16491	0.0951753
C6H1orf146	1.56018	0.278217
C6H1orf194	1.22907	0.48512
C6H1orf52	1.05548	0.628405
C6H7orf26	1.04571	0.76423
C6H7orf50	1.21718	0.522844
C6H7orf61	1.17592	0.279635
C7	-1.13823	0.535122
C7H18orf32	1.24012	0.333377
C7H1orf105	1.50397	0.483057
C7H1orf112	-1.06536	0.838545
C7H1orf116	1.01569	0.94534
C7H1orf43	-1.19301	0.201603
C7H1orf53	-1.31574	0.253522
C8H14orf119	1.30637	0.486705
C8H14orf132	-1.81385	0.117153
C8H14orf28	-1.03343	0.889362
C9H17orf50	1.31239	0.540703
C9H17orf75	-1.10328	0.366244
C9H17orf98	1.22235	0.609256
C9H9orf78	-1.05982	0.507427
CA11	1.02335	0.936054
CA12	-1.1	0.741022
CA13	-1.22349	0.163868
CA2	-2.46191	0.0133454
CA4	-1.0988	0.908325
CA6	-1.14082	0.648634
CA8	-1.10818	0.894754
CA9	1.78738	0.0326467
CAAP1	1.07327	0.666662
CAB39	-1.11722	0.238267
CABCOCO1	1.42843	0.58127
CABLES2	1.06207	0.571908
CABP5	1.07889	0.777774
CABP7	-1.49635	0.0346762
CABYR	1.01252	0.952939
CACFD1	-1.16884	0.26304
CACHD1	1.16295	0.327189
CACNA1A	-1.15596	0.47474
CACNA1B	-1.18871	0.769743
CACNA1I	1.00315	0.995373
CACNA2D4	-1.22987	0.620773
CACNB1	2.16055	0.0592628
CACNB3	1.16438	0.519295
CACNB4	-1.25055	0.508604
CACNG1	21.2069	0.00540099
CACNG4	-1.39987	0.0710739
CACNG5	-1.22419	0.759466
CACTIN	1.08111	0.545468
CACYBP	1.28523	0.0237885
CADM4	-1.03012	0.920972
CALB2	1.08833	0.88423
CALCOCO1	1.16079	0.781932
CALCOCO2	-1.31552	0.00295751
CALD1	-1.52504	0.16521
CALHM1	-1.14877	0.578631
CALHM2	-1.42614	0.000469934
CALHM4	1.41148	0.458241
CALHM5	1.17478	0.583028
CALHM6	-1.24817	0.308228
CALM1	-1.1607	0.217004
CALM2	-1.15948	0.183683
CALM3	-1.19367	0.0960301
CALML4	-1.2212	0.509696
CALML5	-1.07775	0.763418
CALR	-1.55902	0.00795108
CALU	-1.04544	0.889509
CAMK1D	1.39011	0.0946284
CAMK2N1	-1.26925	0.233109
CAMK2N2	1.84622	0.282215
CAMKK1	1.03562	0.812688
CAMLG	-1.11717	0.23726
CAMSAP1	-1.02031	0.894023
CAND1	-1.18082	0.027425
CANT1	-1.05425	0.667536
CANX	-1.06641	0.611987
CAP2	2.36416	0.10894
CAPG	1.13343	0.526266
CAPN1	1.06	0.864275
CAPN11	-2.05325	0.0266627
CAPN12	1.28518	0.413649
CAPN15	-1.0304	0.837134
CAPN2	-1.3251	0.0414284
CAPN6	1.52038	0.328412
CAPN7	1.10666	0.853998
CAPNS1	-1.10222	0.761242
CAPNS2	-1.01838	0.926416
CAPRIN1	-1.07201	0.331881
CAPS	-1.34815	0.0980357
CAPZA1	-1.30089	0.00933697
CAPZA2	-1.10391	0.307662
CARD11	-1.08234	0.938296
CARD14	1.18939	0.57468
CARD19	-1.15214	0.321639
CARD8	-1.02912	0.963336
CARF	-1.02141	0.96228
CARMIL1	1.1748	0.234164
CARMIL3	-1.11551	0.910116
CARNMT1	1.47946	0.0266627
CARNS1	1.4342	0.162228
CARS2	1.42375	0.110643
CASC3	-1.06452	0.376209
CASK	-1.10187	0.356543
CASKIN1	1.36822	0.033251
CASKIN2	1.2397	0.263591
CASP10	-1.6844	0.0023678
CASP12	-2.06498	0.103418
CASP14	-1.07303	0.829691
CASP2	1.02982	0.825535
CASP4	-1.84316	0.10785
CASP8	-1.24324	0.325262
CASP8AP2	-1.28168	0.0231846
CASP9	-1.09085	0.510003
CASQ1	144.752	0.00535831
CASQ2	9.37646	0.0125011
CASR	-1.36494	0.430027
CAST	1.28984	0.390083
CASTOR1	-1.31215	0.0754131
CASZ1	1.20212	0.184126
CAT	-1.23531	0.0647592
CATSPERD	1.38741	0.176841
CAV1	-1.20966	0.249299
CAV2	-1.20769	0.202486
CAV3	114.774	0.0561086
CAVIN1	-1.22497	0.143072
CAVIN2	1.17716	0.53497
CAVIN3	1.05187	0.78404
CAVIN4	3.76063	0.113704
CBARP	1.19181	0.510003
CBD103	1.26829	0.413539
CBD108	1.14633	0.82711
CBL	1.42372	0.532592
CBLC	1.22575	0.713458
CBLN2	-1.34972	0.155263
CBLN3	1.24609	0.481936
CBLN4	1.15506	0.902181
CBR3	-1.16022	0.252597
CBR4	-1.16534	0.393494
CBS	1.01653	0.955428
CBWD1	-1.03375	0.785086
CBX1	-1.28395	0.0065158
CBX3	-1.40378	0.412854
CBX4	-1.05811	0.702238
CBX6	-1.12119	0.405022
CCAR2	-1.05056	0.9303
CCBE1	-1.29968	0.498758
CCDC102A	-1.07364	0.605574
CCDC103	-1.36436	0.627512
CCDC112	-1.13157	0.412291
CCDC113	-1.05504	0.908473
CCDC116	1.03096	0.962533
CCDC117	1.24495	0.282648
CCDC12	-1.12169	0.501627
CCDC125	1.16048	0.520023
CCDC126	1.46631	0.158064
CCDC137	-1.06744	0.852799
CCDC152	-1.67172	0.098783
CCDC153	-1.23737	0.39828
CCDC154	-1.05543	0.922513
CCDC158	-1.22209	0.55294
CCDC166	-1.07765	0.936054
CCDC17	1.02522	0.910975
CCDC183	1.6499	0.0260528
CCDC184	-1.00942	0.988537
CCDC186	-1.17672	0.144016
CCDC189	-1.01863	0.917069
CCDC197	-1.90991	0.235945
CCDC200	-1.7794	0.10991
CCDC24	1.09731	0.841419
CCDC28A	-1.01625	0.955433
CCDC28B	-1.10306	0.667364
CCDC3	-1.09606	0.565582
CCDC39	1.0363	0.921077
CCDC40	-1.19105	0.668072
CCDC43	1.3766	0.340404
CCDC47	1.08683	0.329203
CCDC51	1.1163	0.588214
CCDC56	-1.21548	0.0261802
CCDC57	1.00231	0.996007
CCDC6	-1.19348	0.00926987
CCDC61	1.06289	0.842928
CCDC65	-1.298	0.580534
CCDC66	-1.08588	0.48079
CCDC69	-1.24736	0.133252
CCDC71L	-1.06252	0.827046
CCDC77	-1.08532	0.710069
CCDC8	-1.26169	0.249684
CCDC80	-1.46187	0.160162
CCDC85A	1.9947	0.0245876
CCDC85B	-1.00448	0.982951
CCDC85C	1.06304	0.713138
CCDC86	1.30632	0.0960301
CCDC88A	-1.20553	0.611987
CCDC88B	-1.75699	0.104402
CCDC89	-1.21286	0.245797
CCDC9	1.2527	0.105649
CCDC90B	1.83386	0.0698751
CCDC91	-1.06028	0.577781
CCDC92	1.10369	0.713549
CCDC96	1.4958	0.433989
CCDC97	1.06431	0.615908
CCDC9B	1.28658	0.669277
CCK	-1.648	0.233149
CCL1	1.4215	0.631984
CCL13	-1.26023	0.716952
CCL14	-1.89256	0.035772
CCL17	-7.65858	0.0153733
CCL19	-3.12787	0.0153733
CCL2	-1.22345	0.742298
CCL20	1.51681	0.491498
CCL21	-1.72843	0.0144378
CCL22	-1.3169	0.476698
CCL24	-1.84856	0.357954
CCL27	-1.36074	0.256334
CCL28	1.04813	0.949591
CCL3	-1.36234	0.660095
CCL4	-1.48045	0.446597
CCL5	-2.16455	0.121572
CCL7	2.38644	0.0888313
CCL8	-1.8833	0.3264
CCM2	1.1882	0.405032
CCM2L	-1.17448	0.240443
CCN2	1.26078	0.518168
CCN3	-1.28933	0.252974
CCN4	-1.09848	0.818392
CCN6	1.24526	0.48727
CCNA2	-1.07533	0.790244
CCNB1	-1.08684	0.58437
CCNB2	-1.13245	0.713138
CCNB3	-1.09288	0.834263
CCNC	-1.052	0.728684
CCND1	1.02123	0.912581
CCND2	-1.17084	0.154
CCND3	-1.15208	0.54655
CCNDBP1	1.04535	0.850857
CCNF	1.61611	0.0223148
CCNG1	1.37542	0.272517
CCNG2	-1.06501	0.720827
CCNJL	1.1157	0.766528
CCNL1	-1.11834	0.215926
CCNL2	1.19364	0.369252
CCNT1	1.06656	0.920584
CCNT2	-1.24757	0.691815
CCNY	1.01601	0.981342
CCP110	1.34107	0.476568
CCR1	-1.10221	0.827456
CCR3	-1.16683	0.868104
CCR4	-2.90995	0.0315675
CCR5	-1.59304	0.164027
CCR8	-1.39208	0.398882
CCRL2	1.41575	0.583715
CCS	-1.30847	0.00709105
CCSAP	-1.16275	0.36635
CCSER1	-2.30693	0.0721143
CCT2	1.01047	0.966453
CCT4	1.04965	0.744106
CCT5	1.10445	0.646761
CCT6A	-1.0433	0.771413
CCT7	-1.06389	0.733234
CCT8	-1.10429	0.780317
CCZ1	-1.10095	0.54422
CD14	-1.06891	0.851728
CD151	-1.11981	0.168413
CD163	-1.03357	0.968098
CD164	-1.32009	0.00138907
CD164L2	2.08906	0.03756
CD177	-1.1701	0.531059
CD180	-1.18299	0.653977
CD1A6	-1.55893	0.720304
CD1A8	-3.02989	0.0150752
CD1B	-2.1126	0.0822534
CD1C	-2.81623	0.030158
CD1D	-1.13517	0.769976
CD1E	-2.47302	0.0524281
CD2	-1.65558	0.126649
CD200	-1.35687	0.0592628
CD209	-2.92909	0.000518003
CD24	-1.03968	0.879778
CD244	-1.35625	0.204292
CD247	-1.5232	0.079084
CD248	-1.41631	0.150059
CD274	-1.76972	0.150059
CD276	-1.0464	0.930572
CD28	-2.88328	0.00428088
CD2AP	-1.13149	0.701641
CD2BP2	1.27772	0.660745
CD300A	-1.59281	0.0654645
CD302	-1.22088	0.068473
CD320	1.15956	0.683031
CD34	-1.26699	0.113458
CD36	1.331	0.206868
CD37	-1.29397	0.54566
CD38	-1.91615	0.00906538
CD3D	-2.32324	0.0328521
CD4	-1.49088	0.412291
CD40	-2.04115	0.145505
CD40LG	-1.43169	0.254039
CD44	-1.35759	0.0049624
CD47	-1.37342	0.00644704
CD48	-1.82539	0.0279487
CD5	-1.30615	0.212543
CD53	-1.81552	0.0111768
CD55	-1.126	0.592878
CD58	-1.2014	0.220635
CD5L	-10.5986	1.52274e-05
CD63	-1.22948	0.172094
CD68	-1.51339	0.0549348
CD69	-2.36693	0.0453534
CD7	-1.52803	0.1504
CD70	1.09553	0.922513
CD72	-2.37047	0.0152143
CD79A	-1.48258	0.16104
CD80	-1.77096	0.0172125
CD81	-1.26362	0.564342
CD86	-1.63659	0.178415
CD8A	-1.42093	0.387682
CD8B	-1.27076	0.461747
CD9	-1.26983	0.0204334
CD93	-1.25867	0.129336
CD99	1.04556	0.700208
CD99L2	1.96197	0.0926688
CDA	-1.12897	0.769184
CDADC1	-1.39423	0.0038989
CDC14A	-1.06967	0.923042
CDC20	-1.12491	0.540967
CDC25A	1.11138	0.676555
CDC25B	-1.31028	0.0116646
CDC26	-1.08825	0.443505
CDC34	1.07686	0.666662
CDC37	1.07051	0.557791
CDC37L1	1.0932	0.383752
CDC40	-1.04853	0.59498
CDC42	-1.1417	0.115538
CDC42BPA	-1.08119	0.611425
CDC42EP2	-1.23226	0.140283
CDC42EP4	1.32775	0.37897
CDC42EP5	-1.4352	0.0633741
CDC42SE1	-1.02702	0.875193
CDC45	1.17757	0.686017
CDC5L	-1.32158	0.000248934
CDC73	1.11671	0.534184
CDCA4	1.48039	0.382423
CDCA5	-1.13765	0.666193
CDCA8	-1.04234	0.893216
CDCP1	1.37099	0.0169817
CDH1	1.00284	0.987844
CDH11	-1.18653	0.506559
CDH2	-2.12552	0.161337
CDH22	-1.12194	0.722334
CDH23	-1.42108	0.150797
CDH24	1.02597	0.964804
CDH3	1.55712	0.38875
CDH5	1.00538	0.983559
CDH6	-1.27733	0.298161
CDHR1	-1.1957	0.827722
CDHR4	1.33047	0.555512
CDIN1	1.21761	0.521835
CDIP1	1.12202	0.81824
CDIPT	1.10983	0.324392
CDK1	-1.30174	0.593337
CDK10	-1.08327	0.710831
CDK14	1.13675	0.722571
CDK16	1.14666	0.480879
CDK17	-1.42063	0.117242
CDK2	1.15507	0.735609
CDK20	-1.13135	0.71645
CDK2AP1	-1.01908	0.930253
CDK2AP2	-1.56381	0.000580758
CDK3	2.32883	0.0560277
CDK4	-1.0803	0.638696
CDK5	-1.17661	0.363209
CDK5R1	1.1254	0.771413
CDK5RAP3	-1.08768	0.339497
CDK7	-1.32509	0.0402385
CDK9	-1.08503	0.470399
CDKAL1	-1.25855	0.0613769
CDKL3	1.55812	0.0888313
CDKN1B	-1.0495	0.725771
CDKN2AIP	-1.0617	0.74684
CDKN2AIPNL	1.03304	0.952581
CDKN2B_1	1.23922	0.0828344
CDKN2C	-1.13559	0.349249
CDNF	1.54046	0.211692
CDO1	1.161	0.799511
CDON	1.17191	0.796331
CDPF1	1.69498	0.0105516
CDR2L	-1.33381	0.564043
CDS1	-1.25897	0.487562
CDS2	1.47103	0.278132
CDSN	1.01131	0.984072
CDV3	-1.17401	0.771413
CDX1	-1.12608	0.859948
CDYL	1.08321	0.843716
CEACAM1	-1.27823	0.311578
CEACAM16	1.10358	0.892232
CEACAM19	-1.08028	0.875193
CEACAM23	-1.07855	0.910375
CEACAM28	-1.16379	0.752288
CEBPA	1.19481	0.13737
CEBPB	1.08315	0.658944
CEBPD	1.12533	0.713385
CEBPE	1.22163	0.831437
CEBPZ	-1.0126	0.971261
CEL	1.32202	0.327483
CELF1	-1.1866	0.411213
CELSR1	1.06561	0.733089
CELSR3	1.15655	0.71645
CEMIP2	1.09299	0.699353
CENATAC	-1.01172	0.966804
CENPB	1.0713	0.568377
CENPC	-1.89708	0.0454536
CENPH	-1.25229	0.332891
CENPK	1.77412	0.298035
CENPL	-1.34209	0.0613769
CENPN	-1.08098	0.879515
CENPS	1.43761	0.285946
CENPU	-1.42464	0.422374
CENPV	-1.3007	0.377337
CENPW	-1.06077	0.859948
CENPX	1.00236	0.995392
CEP104	-1.29186	0.363705
CEP120	-1.12489	0.844043
CEP131	1.1027	0.677879
CEP170	-1.61879	0.00571259
CEP170B	1.02042	0.967855
CEP250	1.18362	0.607366
CEP57	-1.44166	0.0806418
CEP68	1.29719	0.671673
CEP70	-1.00114	0.996942
CEP72	-1.3613	0.558205
CEP76	1.08938	0.840135
CEP78	1.12506	0.572457
CEP83	-1.18758	0.413381
CEP83_1	-1.02458	0.957459
CEP95	-1.09944	0.682953
CEP97	1.01725	0.976899
CERCAM	-1.12803	0.84977
CERK	-1.08349	0.553328
CERS1	1.66337	0.0457606
CERS2	1.34264	0.0610198
CERS4	1.31902	0.619412
CES1	1.4475	0.343906
CES5A	-1.03066	0.924492
CETN2	-1.14993	0.239329
CETN3	-1.73693	0.00114667
CFAP20	-1.03707	0.700223
CFAP221	1.36602	0.311578
CFAP251	1.19701	0.575442
CFAP298	-1.01634	0.910412
CFAP36	-1.12554	0.588203
CFAP410	-1.00175	0.997918
CFAP53	-1.09651	0.699142
CFAP65	-1.1548	0.819551
CFAP92	-1.79602	0.256334
CFAP97D2	1.07678	0.912821
CFB	1.40524	0.0323915
CFD	1.0087	0.978459
CFDP1	-1.11391	0.211202
CFH	-2.51973	0.000239883
CFHR5	1.384	0.826958
CFI	1.10051	0.841393
CFL1	-1.10216	0.57308
CFL2	-1.16553	0.735334
CFLAR	-1.13156	0.769363
CFP	-1.62977	0.0506556
CFTR	-1.55713	0.434821
CGAS	-2.81677	0.0580166
CGGBP1	1.25112	0.315987
CGN	-1.093	0.607542
CGRRF1	1.09173	0.587178
CH25H	-1.06563	0.905677
CHAC1	1.19121	0.666662
CHAC2	1.20591	0.265117
CHAD	1.07745	0.820816
CHADL	1.05267	0.869227
CHAMP1	-1.08868	0.336179
CHCHD1	-1.435	0.0615852
CHCHD10	1.09886	0.731175
CHCHD2	-1.12447	0.273298
CHCHD4	1.02406	0.898932
CHCHD5	-1.25647	0.147288
CHCHD6	-1.09365	0.73978
CHCHD7	1.07723	0.648904
CHD1L	-1.27032	0.10377
CHD2	-1.17277	0.320848
CHD3	-1.1805	0.275048
CHD4	1.01668	0.957459
CHD6	1.03965	0.908473
CHD7	1.61866	0.170725
CHDH	-1.16084	0.267468
CHEK2	-1.02167	0.974971
CHI3L1	1.94886	0.207959
CHIC2	1.0062	0.984504
CHKA	1.01006	0.9776
CHKB	-1.22521	0.0910675
CHML	-1.27009	0.353232
CHMP1A	-1.05893	0.514187
CHMP1B	-1.00345	0.975641
CHMP2B	-1.10478	0.228543
CHMP4B	1.24783	0.00351191
CHMP4C	1.00115	0.996942
CHMP5	-1.11578	0.29757
CHMP6	-1.02282	0.89331
CHMP7	1.02042	0.845854
CHN1	-1.02765	0.961093
CHN2	1.07832	0.863609
CHORDC1	-1.27123	0.0681217
CHP1	-1.00173	0.996007
CHP2	-1.57495	0.0453824
CHPF	-1.14475	0.392952
CHRAC1	1.1118	0.339683
CHRM3	1.67848	0.191071
CHRNA1	1.77052	0.210187
CHRNA10	1.07293	0.925269
CHRNA9	1.11664	0.895603
CHRNB4	-1.4318	0.402001
CHST1	1.68031	0.230606
CHST13	1.25914	0.0960301
CHST14	-1.09201	0.480132
CHST2	-1.2117	0.219688
CHST3	1.3181	0.537723
CHST7	-1.22474	0.370371
CHSY1	1.04659	0.935015
CHSY3	-1.07488	0.833944
CHTOP	1.06589	0.867746
CHURC1	-1.06271	0.496296
CIAO1	-1.14004	0.0392356
CIAO2A	-1.20927	0.163743
CIAO2B	1.28068	0.0330674
CIART	-1.029	0.959756
CIB1	1.02139	0.85181
CIBAR1	1.10048	0.665444
CIDEA	1.5441	0.10038
CIDEB	1.58924	0.47327
CIITA	1.11794	0.856667
CINP	1.18482	0.424158
CIPC	-1.33742	0.471273
CISD1	1.08374	0.572766
CISD2	-1.03192	0.818159
CISH	-1.38194	0.306189
CITED2	1.02685	0.883515
CITED4	-1.16737	0.540854
CKAP2	1.03313	0.940617
CKAP4	-1.23345	0.349111
CKLF	1.10436	0.889362
CKM	159.685	3.81357e-06
CKMT2	21.2417	0.000269631
CKS1B	1.00896	0.96228
CKS2	-1.29887	0.047004
CLBA1	1.25643	0.315172
CLCA2	1.16679	0.388881
CLCA4	-1.3452	0.341578
CLCC1	1.47322	0.0351562
CLCF1	1.30456	0.461747
CLCN1	2.54631	0.0649682
CLCN2	-1.18857	0.498175
CLDN1	-1.02979	0.857259
CLDN11	-1.59035	0.192395
CLDN15	-1.41316	0.241754
CLDN17	-1.13807	0.643674
CLDN2	-5.32373	0.0236751
CLDN20	1.11097	0.89313
CLDN23	1.19488	0.33874
CLDN3	1.19728	0.355239
CLDN4	1.03366	0.875193
CLDN5	1.14409	0.57443
CLDN7	-1.11354	0.675192
CLDN8	1.26954	0.17305
CLDN9	1.90685	0.292313
CLDND1	-1.24673	0.489826
CLDND2	-1.70113	0.364613
CLEC11A	-1.59297	0.0239435
CLEC12A	-1.76065	0.157562
CLEC14A	1.05712	0.774426
CLEC16A	1.43594	0.488954
CLEC2L	1.35737	0.543723
CLEC3A	-2.48637	0.0738339
CLEC3B	-1.5518	0.126075
CLEC4A	-1.00308	0.990371
CLEC5A	-1.13842	0.781763
CLIC1	-1.12499	0.298161
CLIC2	-1.48939	0.021497
CLIC3	-1.36186	0.160136
CLIC4	-1.1611	0.185674
CLIC5	2.3684	0.103418
CLIC6	-1.18013	0.54566
CLIP1	1.01537	0.988103
CLIP3	-1.15942	0.31825
CLIP4	1.67422	0.0849204
CLK1	1.53755	0.0733999
CLK3	-1.00185	0.997278
CLK4	-1.15306	0.843598
CLMP	1.31328	0.184984
CLN3	-1.02478	0.872431
CLN5	-1.17566	0.168413
CLN6	1.12045	0.495946
CLN8	1.07104	0.598407
CLNS1A	-1.07215	0.636168
CLPP	1.16511	0.243376
CLPTM1	-1.02233	0.904511
CLPTM1L	-1.04736	0.837306
CLPX	-1.06519	0.452688
CLRN3	1.07394	0.910816
CLSPN	-1.11644	0.780005
CLSTN2	-1.29044	0.395715
CLSTN3	-1.3562	0.485962
CLU	-1.05799	0.769743
CLVS1	-2.15607	2.36137e-05
CLYBL	-1.60744	0.0661145
CMA1	-2.28832	0.0613378
CMAS	-1.55159	7.50804e-05
CMBL	1.32275	0.475869
CMC1	1.13689	0.289933
CMC4	1.08547	0.870357
CMPK1	-1.0888	0.469252
CMPK2	-2.04104	0.172255
CMSS1	1.15809	0.533675
CMTM3	1.02465	0.952086
CMTM6	-1.20982	0.183645
CMTM7	-1.33744	0.00928582
CMYA5	50.6606	2.64699e-05
CNDP1	-1.07919	0.918428
CNDP2	1.01895	0.969616
CNEP1R1	-1.23861	0.632505
CNFN	1.18542	0.500858
CNGA1	-1.07668	0.848764
CNIH1	-1.30121	0.00137728
CNIH2	1.10967	0.789843
CNIH3	1.1555	0.628497
CNKSR3	1.01945	0.910816
CNN2	-1.08072	0.560834
CNN3	-1.09635	0.580714
CNOT10	-1.04795	0.875193
CNOT11	-1.03995	0.680517
CNOT2	-1.13248	0.735885
CNOT3	-1.3291	0.0938014
CNOT6L	2.14217	0.0457222
CNOT8	1.05815	0.923042
CNOT9	-1.09718	0.687329
CNPPD1	1.58325	0.0806522
CNPY2	1.06538	0.62862
CNPY3	-1.36533	0.0118096
CNRIP1	-1.30044	0.301708
CNTFR	1.10882	0.733152
CNTNAP1	-1.59472	0.0163316
CNTNAP4	-1.14381	0.828276
CNTNAP5	-1.22082	0.6833
COA1	-1.13675	0.660754
COA5	-1.17616	0.0538171
COA6	1.12632	0.54542
COA7	1.08775	0.524293
COA8	1.19439	0.150815
COASY	-1.03486	0.904968
COBL	1.68705	0.144016
COCH	-1.15529	0.545468
COG1	1.0904	0.323762
COG3	1.25094	0.340978
COG5	-1.06951	0.592878
COG6	-1.04112	0.763418
COG8	-1.16648	0.330178
COIL	-1.08556	0.339683
COL12A1	-1.06524	0.79932
COL14A1	-1.74783	0.0424104
COL15A1	-1.4412	0.0257973
COL17A1	-1.28363	0.0991419
COL1A1	-1.96778	0.0302561
COL1A2	-1.96854	0.0168496
COL20A1	-1.01902	0.979724
COL23A1	-1.10202	0.683885
COL24A1	-1.24963	0.680535
COL28A1	-1.84817	0.241754
COL2A1	-1.0439	0.957951
COL3A1	-1.79968	0.0672944
COL4A1	-1.0301	0.95268
COL4A2	-1.07383	0.701641
COL4A3	1.22559	0.709251
COL4A4	1.01534	0.983559
COL4A5	-1.41925	0.0296513
COL5A1	-1.71586	0.0097636
COL5A2	-1.35709	0.143849
COL6A1	-1.3882	0.0888313
COL6A2	-1.51863	0.0272757
COL6A3	-1.46469	0.0293895
COL6A6	-1.57229	0.460107
COL7A1	-1.15485	0.603866
COL8A2	-1.29127	0.38875
COL9A2	-1.17325	0.479763
COL9A3	1.17206	0.630729
COLEC12	-1.08595	0.76423
COLGALT1	-1.31075	0.0795827
COMMD1	-1.09469	0.433579
COMMD10	-1.88953	0.416845
COMMD2	-1.00637	0.972676
COMMD3	-1.21936	0.0867601
COMMD4	-1.1452	0.254402
COMMD5	1.19928	0.727663
COMMD6	1.0787	0.86558
COMMD7	1.35567	0.368485
COMMD8	-1.2713	0.0952741
COMMD9	-1.01236	0.934016
COMP	-1.85179	0.104156
COMT	-1.01149	0.933124
COMTD1	1.19955	0.41055
COPA	-1.14976	0.869589
COPE	-1.09388	0.680545
COPG1	-1.14233	0.15022
COPG2	-1.00294	0.988912
COPRS	1.07357	0.631833
COPS3	1.90209	0.0140941
COPS7A	-1.13223	0.769743
COPS7B	1.89202	0.0753373
COPS8	-1.30117	0.0123656
COPZ1	4.44621	0.118518
COPZ2	-1.37269	0.3141
COQ10A	1.75566	0.0373676
COQ2	-1.0182	0.879515
COQ3	-1.21103	0.0479765
COQ4	-1.14906	0.243235
COQ7	1.16309	0.697434
COQ9	-1.08557	0.710025
COR52H8	-1.04174	0.892232
CORO1A	-1.45411	0.113305
CORO1B	-1.3129	6.51436e-05
CORO1C	-1.27261	0.000653615
CORO2B	-1.07007	0.917118
CORO6	2.00851	0.0928475
COTL1	-1.61156	0.0124645
COX1	1.16046	0.458338
COX10	1.13043	0.48111
COX11	1.09156	0.581643
COX14	1.15539	0.252671
COX17	-1.25986	0.105156
COX19	1.06467	0.419425
COX2	-1.02379	0.915915
COX20	1.08852	0.810163
COX3	1.17607	0.377446
COX4I1	1.06103	0.734945
COX5A	1.22616	0.212731
COX5B	1.15321	0.304961
COX6A2	2.33948	0.353673
COX8A	-1.15588	0.275084
CP	-1.50005	0.100771
CPA1	1.29507	0.763418
CPA2	-1.0605	0.902017
CPA3	-2.55426	0.049006
CPA4	1.19469	0.412759
CPD	-1.14727	0.126418
CPE	-1.06684	0.781386
CPEB1	2.80669	0.070823
CPEB2	1.1137	0.855596
CPEB3	1.13893	0.767778
CPED1	-1.27539	0.320953
CPLANE2	-1.13886	0.710889
CPLX1	1.35462	0.363485
CPLX3	-1.62677	0.196309
CPLX4	-1.35617	0.58437
CPN2	2.2484	0.00744508
CPNE1	-1.17889	0.00940091
CPNE2	1.01915	0.922871
CPNE4	1.37884	0.582772
CPNE8	-1.84246	0.257855
CPOX	-1.22293	0.0260528
CPPED1	1.00712	0.955862
CPS1	-1.09157	0.920972
CPSF2	-1.13289	0.204863
CPSF3	-1.38225	0.224554
CPSF7	1.09804	0.788792
CPT1A	-1.04661	0.869895
CPT2	1.2617	0.314725
CPXM1	1.07213	0.883274
CPXM2	-1.27107	0.165723
CRABP1	-1.66482	0.191974
CRABP2	-1.03394	0.893173
CRACDL	-1.23356	0.66294
CRACR2B	1.02977	0.949835
CRAMP1	1.11468	0.193157
CRAT	1.24264	0.570015
CREB3L1	-1.26228	0.462322
CREB3L2	-1.14347	0.282045
CREB3L4	1.08417	0.705057
CREBBP	1.22865	0.70779
CREBL2	-1.27217	0.0350489
CREBZF	-1.11227	0.185737
CREG1	-1.49027	0.0315675
CREG2	1.95218	0.0724693
CRELD2	-1.19336	0.424885
CREM	-1.02694	0.912821
CRH	-1.2594	0.483427
CRIP1	-1.33656	0.0896625
CRIP2	-1.222	0.10352
CRIP3_1	1.63301	0.14092
CRIP3_2	1.06765	0.641147
CRIPT	1.03325	0.810151
CRISPLD2	-1.17276	0.363257
CRK	-1.46199	0.0206744
CRKL	-1.20325	0.0260528
CRLF1	1.15915	0.392952
CRLF3	-1.30448	0.0100944
CRLS1	1.03207	0.875681
CRNKL1	-1.06961	0.572904
CRNN	-1.34552	0.270274
CROCC	-1.69312	0.258239
CROCC2	2.22919	1.61483e-06
CRPPA	1.15454	0.442281
CRTAC1	1.94179	0.0315675
CRTAP	-1.15708	0.10038
CRTC2	-1.04855	0.938279
CRTC3	1.39495	0.431215
CRY1	-1.27785	0.216447
CRY2	1.5894	0.0597166
CRYAB	2.46837	0.00177435
CRYBA4	1.08344	0.90601
CRYBG1	1.01133	0.917118
CRYBG3	-1.08021	0.667916
CRYGS	-1.23883	0.460107
CRYM	1.0267	0.947594
CRYZ	-1.43673	0.00594825
CS	1.0199	0.936058
CSAD	1.43439	0.18765
CSF1	-1.17967	0.546723
CSF1R	-1.50884	0.0523268
CSF2RB	-1.48745	0.118169
CSGALNACT1	-1.27205	0.676359
CSK	-1.26867	0.233257
CSMD2	1.04761	0.882133
CSNK1A1	-1.05671	0.806118
CSNK1D	1.03569	0.862576
CSNK1E	1.01747	0.923661
CSNK1G2	1.26692	0.659656
CSNK1G3	1.39872	0.435313
CSNK2A1	-1.26125	0.614651
CSNK2A2	-1.05458	0.81824
CSNK2B	2.01138	0.000189102
CSPG4	1.01526	0.96228
CSPG5	-1.42223	0.590362
CSPP1	-1.21991	0.326133
CSRNP1	1.0487	0.891709
CSRNP2	1.3968	0.15329
CSRP1	1.12983	0.720382
CSRP2	-1.23965	0.21552
CSRP3	59.5198	0.0457222
CST6	1.39184	0.0373764
CST7	-1.98102	0.0454967
CSTA	-1.06082	0.847692
CSTB	-1.26189	0.306189
CSTF2T	1.16267	0.205025
CT83	-1.08069	0.879754
CTBP1	1.28513	0.0928475
CTBP2	-1.16455	0.120697
CTBS	1.33244	0.366664
CTDP1	-1.01832	0.958733
CTDSP2	-1.03825	0.931164
CTF1	1.15218	0.56414
CTH	-1.11154	0.867013
CTHRC1	-2.14418	0.00158504
CTLA4	-1.52085	0.286791
CTNNA1	-1.03941	0.709107
CTNNA3	1.78922	0.339683
CTNNB1	-1.07548	0.377221
CTNNBL1	-1.33167	0.139813
CTNS	1.03749	0.927517
CTPS1	1.26309	0.203124
CTR9	-1.0858	0.328629
CTRL	-1.01546	0.967855
CTSA	-1.21894	0.0523561
CTSB	1.07845	0.701088
CTSC	-1.56354	0.0546386
CTSD	1.01211	0.96441
CTSH	-1.17659	0.274009
CTSK	-1.58937	0.03956
CTSO	-1.38781	0.0467943
CTSS	-1.6632	0.101096
CTSW	-1.11591	0.534932
CTSZ	-1.14912	0.378277
CTTN	1.14023	0.689256
CTTNBP2	-1.05454	0.792596
CTTNBP2NL	1.11765	0.795629
CTU1	-1.07645	0.742487
CTU2	1.23892	0.180958
CTXN1	-1.00132	0.996942
CUBN	-1.60369	0.254039
CUEDC1	1.33493	0.138132
CUL1	1.41498	0.3141
CUL2	1.24048	0.468222
CUL4A	1.0429	0.763418
CUL5	-1.06458	0.498758
CUPIN1	-1.42842	0.479037
CUTC	1.28268	0.6416
CUX1	1.80261	0.181113
CWC15	-1.0043	0.986816
CWC22	-1.11108	0.865032
CWC25	-1.04039	0.721213
CWC27	1.01794	0.916885
CWF19L2	-1.11343	0.535363
CWH43	-1.33284	0.495522
CX3CL1	-1.04618	0.876082
CX3CR1	-1.15938	0.806563
CXADR	-1.0579	0.836836
CXCL10	-2.09138	0.442736
CXCL12	-1.27709	0.139569
CXCL14	1.20503	0.210124
CXCL16	-1.21648	0.398142
CXCL8	-1.2045	0.835748
CXCR1	-1.11314	0.844043
CXCR2	-1.5842	0.176343
CXCR3	-1.8664	0.156135
CXCR5	-1.85529	0.192031
CXCR6	-1.7918	0.0252891
CXHXorf38	-1.18515	0.378631
CXXC1	1.11475	0.773164
CXXC4	1.0135	0.967855
CXXC5	-1.00814	0.981977
CYB561	1.31016	0.422374
CYB561D1	1.04178	0.843598
CYB561D2	-1.05001	0.936054
CYB5D1	1.28078	0.269736
CYB5D2	1.1531	0.0670889
CYB5R1	-1.00897	0.974555
CYB5R2	1.05686	0.912821
CYB5R3	-1.04549	0.692426
CYB5R4	1.11559	0.533205
CYBA	-1.34843	0.110643
CYBB	-1.64729	0.142749
CYBC1	1.02197	0.903033
CYBRD1	-1.28236	0.0445246
CYC1	1.13128	0.45418
CYCS	1.14282	0.560518
CYFIP1	1.27676	0.395456
CYGB	1.55937	0.046077
CYHR1	-1.03574	0.801001
CYP1A1	1.78252	0.0255535
CYP1A2	1.24435	0.762204
CYP1B1	-1.16503	0.552078
CYP21A2	-1.37934	0.258239
CYP24A1	1.07461	0.89143
CYP26B1	1.30388	0.454232
CYP27A1	1.0594	0.864275
[truncated: 11,144 more rows]

## Sheet: 24h IgE prednisolone_vs_24h IgE
Gene ID	Fold Change	p-adj
A1BG	-1.13067	0.899912
A2ML1	3.47957	0.13164
A4GALT	1.76302	0.00630347
AAAS	-1.19105	0.267517
AACS	-1.3133	0.174145
AADAC	-3.34024	1.54846e-07
AADACL3	-1.28371	0.6739
AADACL4	1.29807	0.767288
AADAT	1.5791	0.581633
AAK1	1.05239	0.838275
AAMDC	-1.04025	0.966874
AAMP	1.00396	0.982114
AANAT	-1.19802	0.586786
AAR2	1.15844	0.156993
AARS2	-1.02098	0.922362
AASDHPPT	1.06773	0.464848
AASS	-1.97981	0.0400352
AATF	1.62331	0.540977
AATK	1.35051	0.0427878
ABCA12	-1.04069	0.778005
ABCA13	1.05331	0.944449
ABCA4	1.92061	0.0145692
ABCA7	-1.6031	0.000146555
ABCB1	-1.74906	0.169697
ABCB10	-1.13214	0.160853
ABCB11	-1.76558	0.199729
ABCB6	1.14729	0.305135
ABCB9	1.4157	0.358663
ABCC1	-1.17401	0.204064
ABCC10	-1.5486	0.575069
ABCC11	1.39298	0.51856
ABCC3	-1.26482	0.58456
ABCC4	-1.21023	0.588611
ABCC5	1.93013	0.00442216
ABCD1	-1.55599	2.44976e-05
ABCD2	2.05547	0.0360064
ABCD3	1.16717	0.393162
ABCD4	1.87834	0.39646
ABCE1	1.80894	0.461513
ABCF2	1.139	0.587298
ABCG1	-1.83539	0.515498
ABCG2	-1.56466	0.0808401
ABCG4	1.05675	0.917163
ABCG5	-3.88595	0.13226
ABHD1	1.16515	0.677787
ABHD11	1.15718	0.416146
ABHD12	1.17778	0.27158
ABHD12B	1.30953	0.0940613
ABHD13	1.04263	0.87644
ABHD14A	-1.2805	0.705801
ABHD14B	-1.01749	0.922675
ABHD15	1.6875	7.73043e-05
ABHD16A	1.07109	0.904515
ABHD16B	1.34919	0.452607
ABHD17A	-1.10494	0.425297
ABHD17B	1.28782	0.0172103
ABHD17C	-1.13785	0.32033
ABHD18	1.0445	0.909317
ABHD3	-1.37146	0.118071
ABHD4	1.29863	0.327777
ABHD5	1.01304	0.971076
ABHD6	1.14598	0.760312
ABHD8	1.32372	0.799217
ABITRAM	1.20684	0.630212
ABL1	1.32735	0.224937
ABLIM1	1.31326	0.600531
ABLIM2	2.07777	0.340691
ABO	-1.436	0.71268
ABR	-1.18245	0.0170415
ABRA	19.2865	0.0024415
ABRAXAS2	1.15233	0.0938982
ABT1	1.12962	0.261938
ABTB1	1.23016	0.657779
ABTB2	-1.17254	0.289614
ACAA1	-1.0748	0.754194
ACAA2	-1.53216	0.0689653
ACACB	5.8451	0.00239128
ACAD10	1.21787	0.301034
ACAD11	-1.18956	0.0485043
ACAD8	1.7812	0.119671
ACADL	1.20928	0.568399
ACADM	-1.36686	0.13264
ACADS	1.20349	0.244658
ACADSB	1.17156	0.345623
ACADVL	1.04473	0.816777
ACAN	-2.99951	0.0887908
ACAP1	-1.21389	0.487015
ACAP3	1.23707	0.44281
ACAT1	-1.28998	0.266114
ACAT2	-1.03809	0.83896
ACBD4	-1.15886	0.539695
ACBD5	1.53294	0.433325
ACBD7	1.10726	0.886735
ACCS	-1.1682	0.745798
ACD	1.11037	0.908724
ACE	-1.18136	0.567738
ACE2	-1.10876	0.569241
ACER1	1.78586	0.246046
ACER3	1.35463	0.714595
ACIN1	1.01062	0.981537
ACKR1	1.18503	0.590307
ACKR2	1.34898	0.675897
ACKR3	-1.72511	0.000389955
ACKR4	-1.34218	0.12096
ACO2	-1.06217	0.794556
ACOT12	2.91852	0.173646
ACOT13	1.93695	0.0864011
ACOT4	1.23854	0.583294
ACOT6	1.03491	0.960055
ACOT7	1.64986	0.28416
ACOT8	1.00719	0.960167
ACOX2	2.94141	0.0993801
ACP1	1.67921	0.0303268
ACP2	1.31878	0.00212483
ACP3	-1.05445	0.837794
ACP5	-1.37502	0.0414846
ACP6	1.12471	0.562851
ACRBP	-1.22377	0.599002
ACSBG1	2.06801	0.372802
ACSF2	1.20841	0.545991
ACSF3	-1.08723	0.878298
ACSL1	-1.25546	0.6007
ACSL3	1.1328	0.287063
ACSL4	1.19756	0.738308
ACSL5	1.06809	0.831908
ACSM3	-3.49437	0.0677079
ACSM5	-1.41809	0.768078
ACSS1	-1.06626	0.823162
ACSS2	-1.22846	0.107367
ACTA1	31.217	0.00472643
ACTA2	-1.18642	0.398397
ACTB	-1.45161	0.00114541
ACTC1	-1.00093	0.999674
ACTG1	-1.28142	0.0205768
ACTG2	-1.45394	0.126874
ACTL10	-1.08948	0.760389
ACTL6A	1.12658	0.665842
ACTL7A	1.126	0.681132
ACTL7B	1.15259	0.500311
ACTN2	90.8726	0.00956218
ACTR10	-1.01756	0.883775
ACTR1A	-1.021	0.819827
ACTR1B	-1.00105	0.997761
ACTR3	-1.28807	0.00416416
ACTR3B	1.07604	0.907566
ACTR5	1.18105	0.0622074
ACTR8	-1.04024	0.862725
ACVR1	1.88722	0.45975
ACVR1B	3.91175	0.0406263
ACVR2A	-1.17194	0.207425
ACVR2B	1.38354	0.167903
ACVRL1	-1.03467	0.946841
ACY3	-1.48055	0.382713
ACYP1	1.1967	0.392762
ACYP2	1.27072	0.662271
ADA	-1.20329	0.831908
ADAM10	-1.13096	0.0406911
ADAM11	-1.13439	0.693154
ADAM15	1.26432	0.606904
ADAM19	-1.50452	0.0352751
ADAM20	1.18933	0.883775
ADAM33	-1.24435	0.263845
ADAM8	-1.24824	0.5289
ADAM9	-1.17086	0.313214
ADAMTS1	1.68819	0.0029233
ADAMTS10	-1.28134	0.106993
ADAMTS12	-1.25969	0.632297
ADAMTS12_1	-1.2225	0.480853
ADAMTS13	-1.88299	0.00713216
ADAMTS14	-1.65829	0.353794
ADAMTS15	-1.15872	0.471942
ADAMTS16	-2.94359	0.011687
ADAMTS17	-1.45684	0.0445572
ADAMTS18	-1.85914	0.00186848
ADAMTS19	-1.03232	0.952722
ADAMTS2	-1.75582	9.72961e-06
ADAMTS4	2.76304	0.0359477
ADAMTS5	1.23892	0.395714
ADAMTS6	-1.77185	0.00142292
ADAMTS7	-1.46048	0.0667412
ADAMTS8	-2.92056	2.5674e-06
ADAMTSL4	-1.27067	0.753809
ADAMTSL5	-1.94994	0.0168843
ADAP1	1.1443	0.650332
ADAR	-1.25829	0.676987
ADARB1	1.11846	0.833474
ADARB2	-1.17321	0.805364
ADAT1	1.40893	0.15471
ADAT2	1.09819	0.528882
ADAT3	-1.1139	0.676721
ADCK2	-1.06435	0.818995
ADCY1	-1.42371	0.260797
ADCY1_1	-1.78004	0.512763
ADCY10	-1.59589	0.445516
ADCY2	1.73094	0.2938
ADCY3	-1.09242	0.868803
ADCY4	-1.27891	0.390334
ADCY5	1.9191	0.00679903
ADCY6	1.52721	0.000254776
ADD1	-1.06503	0.91045
ADD2	-1.42045	0.345926
ADD3	-1.6756	0.0953382
ADGRA2	-2.00679	4.08252e-05
ADGRA3	1.12736	0.521408
ADGRD2	-1.33429	0.630596
ADGRE1	-1.06006	0.912173
ADGRE2	-4.32403	5.29774e-06
ADGRE3	-1.63433	0.280108
ADGRE5	-1.22727	0.386334
ADGRF2	1.05498	0.947769
ADGRF3	1.32146	0.731882
ADGRF4	1.117	0.648557
ADGRF5	1.19798	0.796543
ADGRG1	-1.02253	0.946945
ADGRG3	1.15565	0.563858
ADGRG4	3.34606	0.0148422
ADGRL2	-1.04121	0.821422
ADGRL4	-1.26395	0.311666
ADGRV1	-1.12209	0.737883
ADH4	1.02412	0.919291
ADH5	1.11592	0.43752
ADI1	-1.36313	0.0623676
ADIG	1.82843	0.0460126
ADIPOQ	1.72764	0.040177
ADIPOR1	1.19331	0.178871
ADIPOR2	1.48324	0.00301953
ADIRF	1.01739	0.934448
ADM	2.08419	3.56465e-05
ADM2	-1.0375	0.904137
ADM5	3.25357	3.77387e-05
ADNP2	1.54674	0.569164
ADO	1.09379	0.382126
ADORA1	2.12242	0.00191425
ADORA2A	-1.23994	0.449456
ADORA2B	-1.02498	0.904837
ADORA3	-2.13473	0.0368259
ADPRH	-1.03233	0.961862
ADPRHL1	3.77218	0.0966562
ADPRM	-1.08717	0.603798
ADPRS	1.16347	0.215844
ADRA1A	2.22202	0.0178878
ADRA1B	-1.32189	0.409214
ADRA1D	-1.06981	0.89842
ADRA2A	-1.03094	0.885066
ADRA2C	1.78494	0.032111
ADRB1	1.63916	0.0213279
ADRB2	2.48671	1.48767e-08
ADRB3	-1.67568	0.184658
ADRM1	1.26906	0.642013
ADSL	-1.575	0.263423
ADSS1	1.16919	0.823162
ADSS2	-1.00741	0.987205
AEBP1	-2.2351	1.77306e-09
AEBP2	-1.15382	0.126444
AEN	1.3043	0.71738
AFF1	1.06848	0.919452
AFG1L	-1.02968	0.950079
AFG3L2	1.09174	0.710091
AFTPH	3.17142	0.0829375
AGA	-1.23608	0.0874267
AGAP1	-1.09217	0.884696
AGAP2	1.00087	0.999215
AGAP3	1.10881	0.662508
AGBL1	10.8453	0.58687
AGBL2	1.1036	0.893635
AGBL4	1.17984	0.771592
AGBL5	-1.13993	0.795981
AGER	1.4358	0.0213786
AGFG1	1.35347	0.520133
AGGF1	-1.34344	0.232878
AGK	-1.07787	0.670811
AGL	-1.15271	0.53104
AGO2	2.09152	0.300647
AGO3	1.2367	0.743938
AGO4	2.03773	0.258189
AGPAT1	1.19138	0.489648
AGPAT2	1.36155	0.0774947
AGPAT3	-1.8091	0.241863
AGPAT4	-2.88808	0.00696034
AGPS	-1.40971	0.138815
AGT	-3.28708	0.00073275
AGTPBP1	-1.07185	0.886901
AGTRAP	-1.18857	0.62486
AHCTF1	1.50126	0.533998
AHCY	-1.02156	0.982414
AHCYL1	1.7655	0.11539
AHDC1	1.96131	0.00205914
AHI1	-1.4811	0.670946
AHNAK2	-1.01371	0.953348
AHR	-1.58942	0.00106317
AHRR	-1.21868	0.593874
AHSA1	1.03488	0.801859
AHSA2P	-1.44172	0.221115
AHSG	-5.12834	0.00713216
AHSP	-2.3454	0.167365
AICDA	-1.23023	0.831918
AIDA	-1.22934	0.000882677
AIF1	-1.7099	0.0346187
AIF1L	1.32371	0.415502
AIFM3	-1.11865	0.914424
AIG1	1.07483	0.760411
AIMP2	-1.66115	0.159289
AIPL1	-1.64134	0.0954436
AJAP1	1.91351	0.0280985
AJUBA	-1.00582	0.974267
AK1	1.79706	0.0317971
AK2	1.07315	0.710664
AK3	1.18604	0.434772
AK6	1.03415	0.834918
AKAP1	1.19652	0.129963
AKAP10	-1.12317	0.771781
AKAP11	1.37641	0.564969
AKAP12	1.24955	0.633256
AKAP13	2.58829	0.0314041
AKAP17A	1.09861	0.360898
AKAP5	1.16242	0.828863
AKAP7	-1.02045	0.977576
AKAP8	1.24467	0.0736783
AKAP8L	3.42254	0.00555778
AKIP1	-1.04045	0.845657
AKIRIN1	1.00793	0.957185
AKIRIN2	-1.1603	0.152511
AKNA	-2.64575	0.00290513
AKNAD1	-1.90281	0.0435656
AKR1A1	1.0219	0.90809
AKR1B1	1.05921	0.784885
AKR1C3	-1.16001	0.921219
AKR1D1	-1.09466	0.923254
AKR1E2	1.01664	0.957185
AKR7A2	-1.85589	0.196244
AKT1	1.04055	0.942434
AKT1S1	1.18974	0.408863
AKT2	-1.06334	0.6398
AKT3	1.56091	0.366149
AKTIP	1.3508	0.0475656
ALAD	1.49686	0.0169931
ALAS1	-1.12316	0.720429
ALCAM	-1.00068	0.997723
ALDH16A1	-1.2454	0.00432754
ALDH1A1	-1.82393	0.0653146
ALDH1A2	-1.0864	0.826595
ALDH1A3	-1.26256	0.348628
ALDH1L1	1.18186	0.866087
ALDH1L2	-2.93561	2.15793e-10
ALDH2	-1.08544	0.614857
ALDH3A1	9.9621	9.11477e-08
ALDH3A2	-1.31246	0.555629
ALDH3B1	-1.49202	0.0634175
ALDH4A1	-1.17305	0.163591
ALDH5A1	-1.16222	0.333445
ALDH6A1	-1.06404	0.68015
ALDH7A1	-1.22855	0.0233383
ALDH9A1	-1.13493	0.5388
ALDOA	1.09855	0.474643
ALDOC	-1.44394	0.00574528
ALG1	-1.0394	0.882253
ALG11	1.06474	0.531481
ALG12	-1.03269	0.85903
ALG13	-1.1028	0.417327
ALG14	-1.0177	0.97913
ALG2	1.40724	0.402424
ALG5	1.21975	0.399579
ALG6	-1.24444	0.0485043
ALG8	1.31707	0.576125
ALG9	-1.04752	0.954775
ALK	1.44004	0.0907955
ALKAL2	6.90416	4.27246e-20
ALKBH1	1.23712	0.0155244
ALKBH3	1.24396	0.381152
ALKBH4	-1.24437	0.667064
ALKBH5	-1.0577	0.65724
ALKBH6	2.06844	0.222938
ALKBH7	1.00488	0.987076
ALKBH8	2.21584	0.19098
ALMS1	-1.08044	0.608914
ALOX12	-1.01945	0.925178
ALOX12B	-1.81995	0.000228323
ALOX15	-2.92757	0.00281027
ALOX5	-1.04211	0.922259
ALPI	1.18294	0.582775
ALPK2	-1.00198	0.996794
ALPK3	8.13784	0.000297686
ALPL	-1.65096	0.132698
ALS2	1.46019	0.552965
ALS2CL	1.12563	0.432528
ALX3	-1.0734	0.827059
ALX4	-2.67383	1.80302e-06
ALYREF	1.09424	0.6739
AMACR	-1.20406	0.312097
AMBN	1.09707	0.937094
AMD1	1.04533	0.785792
AMDHD1	-1.22831	0.0803954
AMDHD2	1.18774	0.0967414
AMER1	1.13064	0.444199
AMFR	1.48852	0.243995
AMH	-1.40052	0.345623
AMHR2	1.5218	0.140026
AMIGO1	1.78012	0.0277742
AMIGO2	3.45556	5.48855e-07
AMIGO3	1.02799	0.888014
AMMECR1	1.10185	0.829478
AMMECR1L	1.36101	0.282057
AMN	-1.2272	0.643013
AMN1	-1.24516	0.677806
AMOTL1	1.08153	0.828863
AMPD1	2.08199	0.322461
AMPD2	-1.19346	0.449614
AMT	-1.10382	0.373147
AMZ1	1.7371	0.166407
AMZ2	1.42747	0.0872371
ANAPC11	-1.07473	0.655415
ANAPC13	1.57113	0.118126
ANAPC15	1.04858	0.814277
ANAPC16	1.71651	0.321224
ANAPC2	1.05508	0.604529
ANAPC4	1.12175	0.195492
ANAPC5	1.32029	0.590279
ANGEL2	-1.04867	0.922075
ANGPT1	1.01012	0.985715
ANGPT2	-1.26145	0.210416
ANGPT4	3.6736	2.59543e-13
ANGPTL1	-3.37314	8.16509e-07
ANGPTL2	-1.26139	0.393496
ANGPTL4	2.5797	0.0010619
ANGPTL5	-1.22576	0.726404
ANGPTL8	-1.47887	0.234695
ANK1	-1.03907	0.971845
ANK3	1.59055	0.451857
ANKDD1A	-1.06812	0.863763
ANKFY1	1.60005	0.0862769
ANKH	1.1745	0.3005
ANKHD1	1.19093	0.00584958
ANKIB1	1.35585	0.243196
ANKLE1	-2.11681	8.9303e-08
ANKLE2	-1.00262	0.987076
ANKMY1	1.12196	0.857596
ANKMY2	-1.19083	0.262503
ANKRA2	-1.01781	0.886824
ANKRD1	6.10144	0.0721541
ANKRD10	-1.13072	0.227361
ANKRD11	1.18731	0.489277
ANKRD13C	-1.06025	0.60093
ANKRD16	-1.04661	0.740806
ANKRD17	-1.05797	0.927297
ANKRD2	1.85137	0.0683298
ANKRD23	3.30623	0.00523591
ANKRD24	-1.85999	0.40476
ANKRD26	1.13446	0.828235
ANKRD27	-1.23158	0.629281
ANKRD28	1.28721	0.0303661
ANKRD33	1.35526	0.554702
ANKRD34B	-1.1223	0.813085
ANKRD34C	-6.93046	0.00157539
ANKRD35	-1.46867	0.00232087
ANKRD37	-1.23077	0.236135
ANKRD39	1.08746	0.542625
ANKRD40	1.10983	0.32008
ANKRD40CL	1.0002	0.999598
ANKRD42	-1.08709	0.811523
ANKRD44	-1.58143	0.000880371
ANKRD50	-1.17819	0.0930515
ANKRD63	-1.46777	0.368831
ANKRD65	1.7083	0.161766
ANKRD66	-1.19383	0.677264
ANKRD9	1.00447	0.990516
ANKS4B	1.6662	0.559367
ANKS6	-1.12208	0.524981
ANKUB1	2.06266	0.205885
ANKZF1	1.33953	0.414596
ANO10	-2.05497	0.367469
ANO5	2.06764	0.342716
ANO6	1.00587	0.973303
ANO8	-1.30219	0.0183335
ANO9	1.44692	0.229528
ANOS1	1.03169	0.919551
ANP32A	-1.0309	0.8026
ANP32B	1.21825	0.270328
ANP32E	-1.07671	0.60093
ANPEP	-1.56797	0.0445258
ANTKMT	-1.13376	0.578855
ANTXR1	1.06421	0.837278
ANTXR2	-1.22518	0.435486
ANTXRL	-1.10624	0.861724
ANXA1	-1.13254	0.302138
ANXA11	-1.01221	0.940527
ANXA13	-1.16048	0.861626
ANXA2	-1.24485	0.0505245
ANXA3	-1.21113	0.767932
ANXA4	-1.39031	0.000191491
ANXA5	-1.4213	0.00183668
ANXA8L1	1.14761	0.510177
ANXA9	1.1334	0.704195
AOAH	-1.33571	0.39646
AOC3	1.7772	0.192004
AOX2	1.13179	0.803507
AOX4	-1.71185	0.0925657
AP1AR	1.06651	0.912219
AP1G2	2.53769	0.0143833
AP1S1	-1.03668	0.809839
AP1S2	-1.09418	0.805222
AP2B1	1.28032	0.168547
AP2M1	-1.02866	0.816777
AP2S1	-1.14184	0.364072
AP3B1	-1.06448	0.671667
AP3B2	2.25957	0.0140752
AP3M1	-1.23996	0.00546737
AP3M2	-1.1098	0.809427
AP3S1	-1.1499	0.830764
AP3S2	-1.17396	0.278483
AP4B1	1.1471	0.139782
AP4E1	-1.17513	0.725417
AP4S1	-1.49995	0.487015
AP5B1	1.42261	0.508289
AP5S1	-1.063	0.865503
AP5Z1	-1.34473	0.349691
APAF1	-1.47095	0.000174777
APBA2	1.39719	0.677787
APBA3	1.10542	0.52927
APBB1IP	-1.11052	0.855226
APBB3	1.74008	0.00322637
APC	1.17622	0.785398
APCDD1	-1.02587	0.904137
APCDD1L	-1.73673	0.0965651
APELA	-2.72722	0.00122718
APEX1	1.21477	0.138148
APEX2	1.18618	0.253267
APH1A	1.06684	0.450494
APH1B	1.10593	0.627818
API5	1.01687	0.973567
APIP	1.09745	0.328647
APLF	-1.22085	0.57805
APLN	-1.31523	0.470789
APLNR	-3.02372	3.62805e-09
APMAP	1.06714	0.696421
APOA1	1.66621	0.0365391
APOA4	2.67026	0.314539
APOB	-1.77076	0.105359
APOBEC2	37.5054	0.00209482
APOBEC3Z1	-2.0501	0.482653
APOBEC3Z3	-2.47811	0.000867613
APOBEC3Z3_1	-2.81614	2.40571e-05
APOBR	-1.24038	0.368831
APOC1	1.40722	0.593351
APOC2	1.33554	0.52972
APOC3	1.61126	0.17256
APOD	-1.16295	0.393179
APOL6	-1.3048	0.461799
APOLD1	3.91978	0.00687878
APOM	1.00258	0.989616
APPBP2	1.0125	0.889942
APPL2	1.29482	0.0808193
APTX	1.10022	0.487366
AQP1	1.27173	0.134168
AQP11	1.60901	0.108123
AQP12B	-1.07981	0.862173
AQP3	1.10361	0.775853
AQP5	-1.58476	0.0400248
AQP6	-1.43423	0.710894
AQP7	4.67716	0.00030501
AQP9	1.54297	0.0752108
AQR	-1.02625	0.830995
AR	1.08344	0.901628
ARAF	1.04939	0.726404
ARAP1	-1.21758	0.528882
ARC	1.96001	0.144715
ARCN1	-1.02141	0.839299
AREG	1.26832	0.467204
ARF1	1.0745	0.342706
ARF3	1.52214	0.0582491
ARF4	-1.19879	0.0114774
ARF5	-1.21114	0.0329046
ARF6	-1.22682	0.0347681
ARFGAP3	1.17534	0.212248
ARFGEF1	-1.11101	0.834384
ARFGEF3	-1.21088	0.27631
ARFIP1	1.29577	0.695123
ARFIP2	1.21138	0.311943
ARG1	1.29432	0.531806
ARG2	1.30154	0.0290439
ARGLU1	1.078	0.536305
ARHGAP1	-1.0624	0.620499
ARHGAP10	1.37997	0.417838
ARHGAP12	-1.23194	0.789117
ARHGAP15	-2.07249	0.0123115
ARHGAP17	-1.01278	0.978846
ARHGAP18	-1.23246	0.0410664
ARHGAP19	1.37137	0.571144
ARHGAP21	1.03081	0.855498
ARHGAP23	-1.00419	0.985667
ARHGAP24	1.76981	0.0434809
ARHGAP26	1.45566	0.705458
ARHGAP27	-1.32561	0.0036634
ARHGAP29	1.13106	0.712217
ARHGAP30	-1.81501	0.0771833
ARHGAP31	1.04027	0.830995
ARHGAP32	-1.29377	0.543961
ARHGAP35	1.24286	0.196561
ARHGAP39	1.44678	0.381961
ARHGAP4	-2.17995	0.0366858
ARHGAP42	-1.49169	0.637613
ARHGAP45	-1.89836	0.215783
ARHGAP5	1.19613	0.796687
ARHGAP6	1.29314	0.615504
ARHGAP8	-1.10943	0.750239
ARHGAP9	-2.03562	0.232502
ARHGDIA	1.02992	0.896443
ARHGDIB	-1.86372	0.000503646
ARHGDIG	1.05026	0.88345
ARHGEF1	-1.45245	0.462029
ARHGEF10	-1.1296	0.828235
ARHGEF10L	-1.11526	0.828863
ARHGEF16	-1.14002	0.614459
ARHGEF17	1.17805	0.238203
ARHGEF18	-1.23726	0.823162
ARHGEF19	1.62089	0.0349636
ARHGEF2	-1.38417	0.381271
ARHGEF25	-1.61557	0.0816435
ARHGEF26	-1.00274	0.992101
ARHGEF28	1.17643	0.422415
ARHGEF3	-1.19329	0.698084
ARHGEF33	1.16896	0.672462
ARHGEF37	2.46318	0.0867336
ARHGEF38	-2.84529	0.000716136
ARHGEF39	-1.72141	2.38188e-05
ARHGEF4	-1.1097	0.855707
ARHGEF40	1.08067	0.854387
ARHGEF6	-1.20715	0.728966
ARHGEF7	-1.11563	0.859246
ARID3A	1.05094	0.774336
ARID4A	-2.35183	0.00129741
ARID4B	1.00598	0.989671
ARID5B	1.17155	0.61667
ARIH2	-1.23039	0.760821
ARL1	-1.04748	0.684204
ARL10	-1.19781	0.0766624
ARL13B	1.31611	0.169785
ARL14EPL	1.36497	0.565873
ARL15	-1.29467	0.725417
ARL16	-1.48831	0.595411
ARL2	1.02962	0.92146
ARL2BP	1.2121	0.389532
ARL3	-1.18543	0.295706
ARL4A	2.00234	0.131417
ARL4C	-1.42012	0.00085337
ARL4D	-1.2277	0.305103
ARL5A	1.0517	0.694458
ARL5B	1.2051	0.554735
ARL5C	-2.92785	0.0768559
ARL6IP1	-1.16303	0.363405
ARL6IP4	-1.31124	0.764397
ARL6IP5	-1.19328	0.0714945
ARL8A	1.05849	0.947133
ARL8B	1.04748	0.66122
ARL9	-1.28124	0.776032
ARMC10	-1.13416	0.0576333
ARMC5	-1.19906	0.345075
ARMC6	-5.30425	0.0213951
ARMC8	1.0151	0.923398
ARMH4	1.06201	0.904782
ARMT1	1.09124	0.89842
ARNT2	1.70715	0.0377758
ARPC1A	1.08339	0.555921
ARPC1B	-1.11651	0.549673
ARPC2	-1.20133	0.0277311
ARPC3	-1.25445	0.800159
ARPC4	-1.26394	0.0123115
ARPC5	-1.13862	0.199215
ARPC5L	1.0201	0.909827
ARPIN	-1.13171	0.085437
ARPP19	-1.00594	0.992641
ARPP21	1.41228	0.759058
ARR3	1.4463	0.11997
ARRB1	-1.05544	0.948773
ARRB2	-1.15808	0.695663
ARRDC1	1.21579	0.558348
ARRDC2	1.65805	0.0168877
ARRDC4	-1.01265	0.975784
ARRDC5	1.35012	0.502189
ARSA	-1.01095	0.940527
ARSB	-1.70245	0.0131593
ARSD	-2.12911	0.208915
ARSG	1.16349	0.608294
ARSH	-1.0098	0.988375
ARSI	-7.5667	8.06771e-07
ARSJ	-1.35973	0.0402497
ARSK	-1.47902	0.0353263
ARSL	-1.98632	0.000517002
ART4	1.07803	0.874013
ARTN	1.39857	0.128384
ARV1	-1.05368	0.854761
ARVCF	-1.83212	0.0484562
ASAH2	1.16087	0.726964
ASAP3	1.02081	0.94905
ASB1	1.19185	0.0391177
ASB10	-1.14003	0.860687
ASB11	22.4443	0.226463
ASB12	455283	1.18738e-06
ASB15	1.30073	0.764165
ASB16	2.90255	0.19838
ASB18	29.9483	0.167009
ASB3	-1.00904	0.948643
ASB4	27.5915	0.267517
ASB6	-1.10323	0.607416
ASB7	-1.09504	0.317754
ASCL2	1.06372	0.763835
ASCL3	1.31661	0.786806
ASCL4	-1.40123	0.43752
ASF1A	-1.02807	0.861626
ASF1B	-2.66292	9.62553e-07
ASIC1	1.81556	0.174424
ASIC2	-1.17231	0.837861
ASIC3	1.11143	0.84943
ASIC4	1.26823	0.7722
ASIP	-2.73048	0.0209853
ASL	-1.04117	0.949191
ASMTL	-1.2584	0.80646
ASNSD1	1.08532	0.451618
ASPG	1.77795	0.0707386
ASPH	-1.03802	0.840804
ASPM	-2.75761	1.35218e-06
ASPN	-3.26531	0.000149762
ASPRV1	1.027	0.924614
ASRGL1	-1.01722	0.98634
ASTE1	1.42368	0.0448194
ASTL	1.33586	0.80863
ASXL3	1.0325	0.968149
ATAD2	-1.58756	0.135339
ATAD3A	1.80397	0.132787
ATAT1	1.01415	0.950142
ATCAY	1.13009	0.815155
ATF1	-2.90944	0.186381
ATF3	1.13984	0.84911
ATF4	1.19777	0.142182
ATF5	1.47901	0.493071
ATG10	1.42123	0.0637435
ATG101	1.18074	0.501591
ATG12	1.10864	0.896103
ATG13	1.1344	0.572909
ATG14	1.09013	0.50342
ATG16L2	1.14918	0.822068
ATG2A	1.12788	0.591794
ATG3	1.00682	0.971845
ATG4A	1.01622	0.943153
ATG4B	1.3791	0.00689049
ATG4D	1.01252	0.975532
ATG7	-1.55223	0.499337
ATG9A	1.16678	0.813504
ATG9B	1.1304	0.563373
ATIC	1.10369	0.578855
ATL2	1.07404	0.434687
ATL3	-1.40031	0.28029
ATM	-1.4367	0.000665999
ATMIN	1.74462	0.0924377
ATN1	1.04819	0.941426
ATOH8	6.48478	2.4435e-07
ATOX1	-1.09655	0.665842
ATP10A	-1.17716	0.177501
ATP11B	-1.81234	0.00549447
ATP11C	-1.2873	0.729987
ATP12A	1.65098	0.0187052
ATP13A1	-1.04473	0.71068
ATP13A2	-1.23008	0.100139
ATP13A3	1.06559	0.935557
ATP1A1	1.07347	0.656038
ATP1A4	1.58128	0.258554
ATP1B1	1.49907	0.00107834
ATP1B3	-1.0095	0.952008
ATP23	1.16577	0.522089
ATP2A1	1.77979	0.263558
ATP2A2	1.14433	0.477452
ATP2B1	-1.25314	0.0206302
ATP2B2	-4.56214	0.0885097
ATP2B4	1.03448	0.97004
ATP2C2	1.05048	0.785187
ATP4A	2.58874	0.389668
ATP4B	1.50292	0.653948
ATP5F1A	1.04845	0.761853
ATP5F1B	1.01805	0.918485
ATP5F1C	-1.14379	0.723908
ATP5F1D	1.03798	0.849725
ATP5F1E	-1.07459	0.691228
ATP5IF1	-1.17465	0.2548
ATP5J2	-1.10393	0.637866
ATP5MC2	-1.02414	0.962251
ATP5MC3	-1.05475	0.792338
ATP5MG	-1.10925	0.454638
ATP5MJ	-1.08755	0.709761
ATP5MK	1.14749	0.720429
ATP5PO	-1.01526	0.932434
ATP6	1.07784	0.691254
ATP6AP1L	2.43066	0.0620305
ATP6AP2	1.00276	0.990749
ATP6V0A1	1.3346	0.471942
ATP6V0A2	1.59137	0.212248
ATP6V0B	-1.03979	0.822411
ATP6V0C	-1.09027	0.509325
ATP6V0D1	-1.07224	0.464076
ATP6V0D2	1.05423	0.938361
ATP6V0E1	-1.15556	0.174273
ATP6V0E2	-1.27503	0.0761898
ATP6V1B2	1.08385	0.543107
ATP6V1D	-1.13811	0.190322
ATP6V1E1	-1.07693	0.513318
ATP6V1F	-1.05145	0.71044
ATP6V1G1	-1.11068	0.144144
ATP6V1G2	-1.13489	0.738423
ATP6V1H	-1.26963	0.766929
ATP7B	1.34964	0.0373674
ATP8	1.13261	0.530557
ATP8B2	-1.00892	0.984465
ATP8B3	1.58801	0.489648
ATP8B4	-1.44809	0.631392
ATP9A	1.10916	0.280468
ATPAF1	1.08806	0.94063
ATPAF2	-1.27222	0.0141142
ATPSCKMT	-1.25751	0.125526
ATRAID	1.00289	0.987076
ATRN	1.19984	0.00520694
ATRNL1	1.21456	0.497602
ATXN1	-1.32593	0.319935
ATXN10	-1.00672	0.971084
ATXN1L	1.83251	0.313844
ATXN2L	1.14478	0.868731
ATXN3	1.05129	0.913551
ATXN7	1.42379	0.514174
ATXN7L1	-1.01049	0.957908
ATXN7L2	1.38994	0.434255
ATXN7L3	-1.18763	0.742703
ATXN7L3B	1.05705	0.615852
AUP1	1.19445	0.0456996
AURKAIP1	-1.44864	0.192045
AURKB	1.41365	0.544385
AVEN	1.35585	0.0857274
AVIL	-1.80521	0.09755
AVL9	1.11484	0.195058
AVPI1	1.60665	1.91561e-05
AVPR1A	1.03778	0.897222
AVPR1B	1.26773	0.87644
AVPR2	1.39744	0.171486
AWAT1	1.40754	0.567714
AWAT2	-1.19496	0.904555
AXDND1	-1.19851	0.785154
AXIN1	-1.36775	0.542633
AXIN2	-1.47294	0.0430804
AZGP1	-1.56051	0.325252
AZI2	-1.27103	0.0117522
AZIN1	-1.11476	0.403737
AZIN2	1.13972	0.493071
B2M	-1.5395	0.050437
B3GALNT2	1.0296	0.861091
B3GALT2	-1.42034	0.254113
B3GALT4	-1.06082	0.778005
B3GALT6	1.34044	0.000642682
B3GAT1	1.03194	0.963168
B3GAT2	-1.1056	0.791088
B3GLCT	-1.31089	0.0199928
B3GNT2	1.16577	0.888104
B3GNT3	4.23482	0.00305592
B3GNT4	-1.08207	0.715607
B3GNT5	-1.06804	0.862208
B3GNT8	1.14579	0.183824
B3GNTL1	1.07729	0.778501
B4GALNT2	1.46934	0.30693
B4GALNT3	1.09473	0.583437
B4GALNT4	-1.24642	0.469267
B4GALT1	1.0899	0.322181
B4GALT2	1.6827	0.100842
B4GALT4	1.03329	0.856546
B4GALT5	1.15955	0.357031
B4GALT7	1.50116	0.0942051
B4GAT1	-1.05093	0.656311
B9D1	-1.54739	0.000151032
B9D2	-1.53421	0.637289
BABAM1	1.05425	0.911837
BABAM2	1.13044	0.880526
BACE1	1.1556	0.0590059
BACE2	1.14956	0.522664
BAD	-1.02005	0.912298
BAG1	1.08166	0.537614
BAG2	-1.00707	0.98365
BAG4	-1.04202	0.876617
BAG5	1.11135	0.767137
BAG6	1.8184	0.268795
BAHCC1	1.09668	0.569799
BAIAP2	1.1126	0.573711
BAIAP2L2	1.66091	0.144693
BAIAP3	-2.01607	0.497094
BAK1	-1.60363	0.00195321
BAMBI	-1.21808	0.559818
BANF1	-1.09913	0.412016
BANK1	-1.05582	0.873088
BANP	1.11499	0.767039
BAP1	1.16154	0.0104659
BARD1	-1.14198	0.289485
BARX1	1.36801	0.602156
BARX2	1.13405	0.485753
BASP1	-1.63331	0.0131322
BATF	-2.14174	0.00053902
BATF2	2.89912	0.000869775
BATF3	-1.62297	0.150654
BAX	-1.042	0.852969
BAZ1A	-1.2644	0.484857
BAZ1B	-1.06826	0.471623
BAZ2A	1.0659	0.865219
BBC3	-1.53244	0.0586196
BBIP1	-1.13507	0.515959
BBLN	1.21524	0.129576
BBOX1	-1.5059	0.0130242
BBS2	1.09203	0.76714
BBS4	1.12152	0.190279
BBS9	1.03859	0.962895
BCAM	-1.11485	0.427501
BCAP29	1.17811	0.8545
BCAP31	1.16127	0.541101
BCAR1	-1.01624	0.962584
BCAR3	-1.18142	0.775763
BCAS2	1.16221	0.804391
BCAS3	-1.09343	0.93461
BCAS4	-1.553	0.0276818
BCDIN3D	1.05984	0.656311
BCHE	-1.6749	0.00542017
BCKDK	-1.06464	0.722835
BCL10	-1.2952	0.000463694
BCL2	1.06659	0.807988
BCL2A1	1.9534	0.0729854
BCL2L1	1.18541	0.0226207
BCL2L11	-1.08416	0.837988
BCL2L13	1.20276	0.657779
BCL2L15	-1.69826	0.238885
BCL2L2	1.21259	0.111419
BCL3	-1.17262	0.6886
BCL6	1.23066	0.138256
BCL7C	1.0754	0.554534
BCL9	1.74162	0.346602
BCL9L	1.11477	0.300896
BCLAF1	-1.50531	0.420116
BCOR	-1.31225	0.641823
BCR	1.15472	0.291012
BCS1L	1.59707	0.138865
BDH1	-1.40427	0.0747157
BDH2	-1.22926	0.535132
BDKRB1	-1.62984	0.0877332
BDKRB2	1.11693	0.575155
BDNF	2.00571	0.00278228
BDP1	-1.22798	0.815556
BEGAIN	-1.10107	0.863023
BEND3	1.08729	0.901419
BEND4	-1.05672	0.899174
BEST1	-2.80093	0.163571
BEST3	1.47174	0.582635
BEST4	1.16669	0.850713
BET1	-1.12065	0.18547
BET1L	1.06427	0.525226
BEX3	-1.12538	0.569526
BEX4	1.31238	0.0214436
BFSP1	-1.42531	0.662845
BFSP2	-1.40578	0.587492
BGLAP	-1.86088	0.00604625
BGN	-1.63312	0.00021139
BHLHA9	-1.84911	0.288714
BHLHE22	-1.1374	0.83764
BHLHE40	-1.39228	0.0245835
BHLHE41	1.11646	0.559724
BICD2	1.17634	0.163751
BICDL2	-1.14801	0.373955
BICRA	-1.07699	0.643013
BID	-1.02362	0.969931
BIK	-1.15664	0.763421
BIN3	1.13249	0.108976
BIRC2	1.17135	0.0427518
BIRC3	-2.1656	0.111567
BIRC5	-1.46893	0.00147251
BIRC7	3.40731	0.0398677
BIVM	-1.04292	0.77946
BLID	1.0814	0.945773
BLK	-2.41131	0.0521243
BLMH	-1.55066	0.000227562
BLOC1S1	1.05568	0.680327
BLOC1S4	1.19235	0.18416
BLOC1S5	-1.01892	0.8855
BLOC1S6	-1.32963	0.000945356
BLVRA	1.06507	0.904782
BLVRB	-1.22274	0.410778
BMERB1	-3.21217	0.0965215
BMI1	1.10494	0.342662
BMP1	-1.02136	0.911309
BMP2	1.26096	0.490923
BMP3	-1.63871	0.0265112
BMP4	1.06191	0.760635
BMP6	1.03731	0.828863
BMP7	-1.03971	0.879188
BMPR1A	1.00757	0.98166
BMPR1B	1.06041	0.894611
BMPR2	-1.27986	0.00536251
BMS1	2.67063	0.146043
BMT2	1.13477	0.280468
BNC1	1.18527	0.271351
BNIP1	1.01279	0.922675
BNIP3	1.31371	0.123924
BNIPL	-1.06709	0.624339
BOD1	1.199	0.119052
BOD1L1	1.03767	0.953999
BOK	1.17589	0.647877
BOLA2B	1.09632	0.560098
BOLA3	1.25521	0.0884644
BOP1	-1.05315	0.855226
BORA	1.13333	0.342908
BORCS5	1.03636	0.922037
BORCS6	-1.06394	0.546817
BORCS7	-1.31379	0.0363004
BORCS8	1.01393	0.913983
BPGM	-1.18101	0.106389
BPHL	1.27182	0.0238904
BPNT2	-1.08532	0.435486
BPTF	1.10969	0.535132
BRAP	1.15995	0.00666812
BRCA1	-2.18515	0.000252695
BRCA2	-1.24369	0.0585404
BRCC3	1.26131	0.302398
BRD1	-1.0727	0.787346
BRD2	1.02089	0.80622
BRD3OS	1.13164	0.450695
BRD4	1.00981	0.953348
BRD7	-1.03781	0.807566
BRD9	1.02762	0.95775
BRF1	1.07915	0.730009
BRF2	-1.0522	0.756776
BRI3	-1.0009	0.997658
BRI3BP	-1.27134	0.365977
BRINP2	2.12886	0.0316436
BRIP1	-1.57768	0.0389875
BRIX1	1.13364	0.486187
BRK1	1.06546	0.48704
BRME1	1.21364	0.590918
BROX	1.06069	0.89429
BRSK1	-1.14871	0.835631
BRSK2	-1.39373	0.627307
BSDC1	-1.13794	0.849432
BSG	1.18787	0.399144
BSN	1.37794	0.125484
BSND	1.06332	0.901023
BSPRY	1.3812	0.0289945
BST1	-1.30133	0.193941
BST2	-2.31161	0.0511895
BTAF1	-1.19999	0.0139661
BTBD1	1.19691	0.143019
BTBD10	-1.25106	0.742436
BTBD11	1.16974	0.367481
BTBD16	-1.08607	0.95277
BTBD17	-6.22405	0.0847633
BTBD19	1.28265	0.605234
BTBD2	1.05779	0.620111
BTBD3	-1.52148	0.106475
BTBD6	1.07738	0.649057
BTBD7	1.15042	0.727227
BTBD9	1.128	0.856992
BTF3	1.15036	0.0902389
BTF3L4	-1.43051	0.097433
BTG1	1.10428	0.325205
BTG2	1.10932	0.578408
BTG3	1.7203	0.00102492
BTN1A1	-1.189	0.80646
BTNL9	1.83868	0.0118124
BUB1	-2.90128	2.37088e-07
BUD13	1.06967	0.963367
BUD31	1.82063	0.201773
BYSL	1.01296	0.984455
BZW1	-1.1907	0.492617
C10H12orf45	-1.14547	0.775734
C10H12orf56	-1.00082	0.999498
C10H12orf66	1.18318	0.119096
C10H12orf75	-1.02957	0.939878
C10H22orf23	1.37868	0.704033
C10H2orf42	1.12715	0.677012
C10H2orf73	-1.84217	0.528882
C10H2orf92	1.13193	0.845445
C11H5orf15	-1.1201	0.228657
C11H5orf24	-1.13447	0.635639
C11H5orf63	-1.02479	0.985379
C11H9orf131	1.51352	0.29301
C11H9orf152	-1.24019	0.567184
C11H9orf43	1.3295	0.524214
C11H9orf72	-1.36949	0.6007
C12H6orf120	1.03249	0.713087
C12H6orf132	1.03242	0.888783
C12H6orf136	1.0898	0.417327
C12H6orf141	1.41851	0.01914
C12H6orf226	1.7231	1.24503e-06
C12H6orf47	-1.05376	0.632767
C12H6orf89	1.14928	0.209129
C13H8orf33	-1.08161	0.581289
C13H8orf82	1.03947	0.859007
C14H1orf35	1.27623	0.215966
C15H12orf29	-1.17651	0.25152
C15H12orf73	-1.08875	0.527785
C15H16orf87	1.10135	0.494618
C15H1orf109	-1.02515	0.882577
C15H1orf122	1.01018	0.955988
C15H1orf185	-1.7299	0.431551
C15H1orf216	1.09498	0.903169
C15H1orf50	1.1722	0.277666
C15H4orf46	-1.26009	0.025244
C15H4orf51	-1.48892	0.340769
C17H1orf56	-1.1002	0.446163
C17H1orf68	-1.44466	0.137061
C17H2orf68	1.04229	0.953193
C17H2orf81	-1.26196	0.585534
C18H11orf24	1.46151	0.630461
C18H11orf49	1.02969	0.928459
C18H11orf68	1.01284	0.917229
C18H11orf80	1.10712	0.70382
C18H11orf86	4.87123	0.000793226
C18H11orf91	-1.29286	0.657067
C18H11orf94	1.21007	0.358208
C18H11orf95	1.08989	0.696581
C18H11orf96	2.37979	2.34647e-05
C18H11orf98	1.13214	0.523705
C18H7orf25	1.05664	0.907746
C19H4orf33	-1.24167	0.0767309
C1D	-1.3525	0.00360375
C1GALT1C1	1.01564	0.931982
C1H18orf54	-1.37137	0.00837776
C1H19orf33	-1.23403	0.245436
C1H19orf47	1.06885	0.631526
C1H19orf54	1.02558	0.901087
C1H19orf85	1.11198	0.941523
C1H9orf3	2.05595	2.43834e-07
C1H9orf40	-1.16698	0.241464
C1H9orf64	1.01986	0.871581
C1H9orf85	1.02056	0.965863
C1QA	1.08306	0.847674
C1QB	1.01319	0.980858
C1QBP	1.08299	0.642957
C1QC	1.25953	0.514866
C1QL1	-1.52739	0.308094
C1QL3	2.21227	0.0553998
C1QL4	1.77225	0.250886
C1QTNF12	1.46266	0.0863353
C1QTNF2	-2.49443	0.0366658
C1QTNF4	-1.18797	0.675163
C1QTNF5	1.3885	0.008409
C1QTNF6	-4.36627	4.67454e-09
C1QTNF7	-1.59854	0.495589
C1R	-1.94717	0.000204755
C1S	-2.862	0.0850247
C2	-1.04439	0.949883
C20H19orf25	-1.0036	0.98365
C20H19orf38	-2.33959	0.315223
C20H19orf44	1.52031	0.593523
C20H19orf53	1.07978	0.638357
C20H19orf77	2.27322	0.0127882
C20H3orf18	1.59922	0.389512
C20H3orf62	-1.03765	0.902004
C21H11orf42	1.09669	0.837534
C21H11orf54	-1.04266	0.906862
C21H11orf58	-1.02006	0.828235
C21H11orf97	-2.90796	0.148432
C23H3orf33	1.10983	0.736035
C24H20orf194	1.17588	0.19669
C24H20orf204	-1.40929	0.602729
C24H20orf27	-1.16407	0.852969
C24H20orf96	1.05892	0.922151
C25H2orf72	-1.24379	0.511043
C26H12orf43	-1.06511	0.932434
C26H12orf65	1.39141	0.102872
C26H22orf39	1.06199	0.712217
C27H12orf60	1.12963	0.867221
C28H10orf71	19.0618	0.0235025
C28H10orf88	1.03222	0.824216
C28H10orf95	1.1908	0.410321
C29H8orf34	-1.7017	0.0701314
C29H8orf37	1.18406	0.763417
C2CD2	-1.25689	0.0313667
C2CD2L	-1.33284	0.360825
C2CD3	1.2699	0.365997
C2CD4A	1.54073	0.124825
C2CD4B	2.2107	0.440089
C2CD4C	-1.71082	0.544102
C2CD4D	1.02871	0.967887
C2H10orf67	1.00765	0.989512
C2H1orf167	1.41442	0.298852
C2H1orf232	-1.03733	0.971845
C2H5orf46	-1.38125	0.33751
C3	-1.3478	0.427852
C30H15orf39	-2.54181	0.00299043
C30H15orf61	1.03847	0.905176
C30H15orf62	1.1688	0.20943
C30H15orf65	1.06731	0.934852
C31H21orf58	-1.09373	0.609218
C31H21orf91	1.27117	0.661965
C32H4orf3	-1.09693	0.230921
C32H4orf54	4.58631	0.0696702
C33H3orf52	-1.0646	0.73467
C34H3orf70	-1.47674	7.06845e-07
C34H3orf80	-1.23268	0.692609
C35H6orf52	-1.66141	0.552215
C35H6orf62	-1.17172	0.0455561
C37H2orf69	-1.21124	0.0137936
C3H15orf40	1.11432	0.840537
C3H4orf19	-1.09926	0.816071
C3H4orf48	-1.36834	0.119508
C3H4orf50	-1.63657	0.709831
C4BPB	2.00171	0.0860148
C4H1orf131	1.0092	0.957213
C4H1orf198	-1.03782	0.796911
C4H5orf22	1.13685	0.179434
C4H5orf34	1.12831	0.883877
C4H5orf51	-1.1161	0.25776
C4H5orf58	-1.82779	0.0187661
C5	-1.1942	0.841675
C5AR1	1.82254	0.0476447
C5AR2	1.40824	0.364072
C5H11orf1	-1.19381	0.690882
C5H11orf52	-1.33809	0.0856161
C5H11orf71	1.31739	0.0940219
C5H17orf49	-1.18227	0.157235
C5H1orf159	-1.38046	0.276994
C5H1orf174	1.05054	0.71105
C6H16orf54	-1.37451	0.621322
C6H16orf72	1.22231	0.62627
C6H16orf91	1.07599	0.489551
C6H1orf146	-1.37206	0.504611
C6H1orf194	1.28883	0.351828
C6H1orf52	1.01239	0.928272
C6H7orf26	1.12179	0.326624
C6H7orf50	1.18189	0.591478
C6H7orf61	1.32046	0.0256376
C7	1.39194	0.03618
C7H18orf32	1.35884	0.113107
C7H1orf105	1.80624	0.244658
C7H1orf112	1.08578	0.772651
C7H1orf116	1.15882	0.36034
C7H1orf43	-1.09494	0.565425
C7H1orf53	-1.21021	0.44916
C7H1orf74	2.41696	0.050238
C8G	-1.21073	0.799962
C8H14orf119	1.03212	0.950552
C8H14orf132	-3.14603	0.000236763
C8H14orf28	-1.11448	0.560098
C9H17orf50	1.13276	0.812378
C9H17orf64	-1.3446	0.70873
C9H17orf75	1.05657	0.653744
C9H17orf78	1.23847	0.737883
C9H17orf80	-1.13473	0.867469
C9H17orf97	2.10301	0.427951
C9H17orf98	-1.01043	0.98493
C9H17orf99	-1.82667	0.427885
C9H9orf116	1.08173	0.942827
C9H9orf78	1.03361	0.735332
CA11	-1.21837	0.338858
CA12	-1.11212	0.70459
CA13	-1.40809	0.00470787
CA2	-6.39611	1.0998e-09
CA4	2.25457	0.102531
CA6	-1.18148	0.530904
CA8	-2.3202	0.105508
CA9	-1.08858	0.835631
CAAP1	-1.00913	0.964678
CAB39	1.05803	0.601189
CABCOCO1	1.87001	0.242221
CABLES2	1.18026	0.0376672
CABP5	1.06899	0.807566
CABP7	-1.38357	0.0862769
CABYR	1.15586	0.304914
CACFD1	-1.35624	0.00681918
CACHD1	1.04043	0.841827
CACNA1A	-1.62086	0.00106257
CACNA1B	-1.25666	0.678707
CACNA1I	-1.84507	0.0136288
CACNA1S	-1.05284	0.965556
CACNA2D4	1.50659	0.195683
CACNB1	1.30551	0.609119
CACNB3	1.17197	0.486606
CACNB4	-1.06429	0.881485
CACNG1	10.7748	0.0267557
CACNG2	1.50071	0.858169
CACNG4	-1.61909	0.00279633
CACNG5	1.64944	0.311733
CACNG7	1.58353	0.500293
CACTIN	1.11549	0.344259
CACYBP	1.10985	0.427951
CADM4	1.06846	0.814676
CAFA-T2R67	2.67427	0.169864
CALB2	-2.25969	0.0287772
CALCOCO1	1.05509	0.928631
CALCOCO2	1.00815	0.958689
CALD1	-1.97122	0.00877314
CALHM1	-1.15766	0.543971
CALHM2	-1.4704	2.51485e-05
CALHM4	-1.27898	0.640613
CALHM5	1.33567	0.243205
CALHM6	-1.54018	0.0144128
CALM1	-1.07325	0.618483
CALM2	-1.10516	0.39939
CALM3	-1.61693	5.50734e-09
CALML4	-1.50331	0.0972636
CALML5	1.06031	0.821889
CALR	-1.51458	0.00809569
CALU	-1.21507	0.408673
CAMK1D	-1.08242	0.773674
CAMK2N1	1.07569	0.776494
CAMK2N2	1.61206	0.41788
CAMKK1	-1.02009	0.897624
CAMLG	1.09589	0.329223
CAMSAP1	1.07288	0.55187
CAMSAP2	4.09963	0.0277635
CAND1	-1.17901	0.0197654
CANT1	1.0582	0.634176
CANX	-1.01382	0.930963
CAP2	1.57079	0.459386
CAPG	1.02751	0.912534
CAPN1	-1.30439	0.268846
CAPN11	1.12103	0.807566
CAPN12	-1.12242	0.751182
CAPN15	1.06229	0.622729
CAPN2	-1.21148	0.180884
CAPN6	-1.20129	0.72188
CAPN7	1.31758	0.51226
CAPNS1	-1.15899	0.609218
CAPNS2	-1.00535	0.981529
CAPRIN1	-1.00784	0.938575
CAPRIN2	1.18003	0.795588
CAPS	-1.73054	0.000254776
CAPS2	1.26624	0.877623
CAPZA1	-1.28421	0.00845646
CAPZA2	-1.09565	0.339852
CAPZB	1.36886	0.697779
CAR1	1.02483	0.981835
CARD10	-1.14729	0.85124
CARD11	-5.44856	0.00835239
CARD14	1.08509	0.821319
CARD19	-1.00082	0.997658
CARD6	-1.52056	0.467875
CARD8	-1.30254	0.572421
CARF	1.05567	0.893941
CARHSP1	-1.56985	0.603798
CARM1	1.31986	0.68527
CARMIL1	1.24857	0.061314
CARMIL3	-1.20152	0.837794
CARNMT1	1.02266	0.939035
CARNS1	1.0694	0.852747
CARS1	-1.44751	0.753472
CARS2	1.808	0.00142524
CASC3	-1.02642	0.760739
CASD1	-1.31418	0.690229
CASK	-1.08089	0.474668
CASKIN1	1.15123	0.410778
CASKIN2	1.10907	0.646254
CASP10	-1.58744	0.00395338
CASP12	-1.41787	0.497094
CASP14	-1.37646	0.15093
CASP2	-1.05436	0.649057
CASP4	-1.66034	0.181818
CASP6	-1.01787	0.984419
CASP8	-1.26144	0.270102
CASP8AP2	-1.39005	0.00057396
CASP9	-1.14002	0.256918
CASQ1	28.2275	0.0653402
CASQ2	8.6438	0.0102889
CASR	-1.73012	0.0982805
CAST	1.01351	0.975784
CASTOR1	-1.23222	0.176297
CASZ1	1.09516	0.571357
CAT	-1.26177	0.0270346
CATSPER3	1.34172	0.70024
CATSPERD	-1.03502	0.925178
CATSPERZ	1.11093	0.893755
CAV1	-1.04265	0.850412
CAV2	1.10686	0.544102
CAV3	65.1214	0.0855209
CAVIN1	-1.11329	0.497552
CAVIN2	1.85077	0.000751841
CAVIN3	1.1321	0.399144
CAVIN4	4.37325	0.0574691
CBARP	-1.15831	0.591212
CBD103	1.29499	0.350994
CBD108	1.72048	0.202075
CBFA2T2	-1.16588	0.814808
CBFA2T3	-1.26703	0.737883
CBL	1.16719	0.81858
CBLB	1.04934	0.979811
CBLC	-1.29508	0.634179
CBLL1	1.08649	0.909031
CBLN1	1.66017	0.615142
CBLN2	-1.259	0.289021
CBLN3	-1.1717	0.637112
CBLN4	-2.11079	0.385269
CBR3	-1.24079	0.0563699
CBR4	-1.4167	0.0137243
CBS	-1.15077	0.515799
CBWD1	-1.0185	0.887044
CBX1	-1.39149	3.77387e-05
CBX3	-1.00824	0.989593
CBX4	-1.01204	0.945139
CBX5	1.83112	0.520977
CBX6	-1.05823	0.72188
CBX8	-1.5351	0.496236
CBY3	1.08511	0.954341
CCAR1	1.11568	0.901769
CCAR2	1.15738	0.770882
CCBE1	1.36295	0.389512
CCDC102A	-1.1836	0.119096
CCDC102B	-2.12102	0.251837
CCDC103	1.00422	0.996758
CCDC105	-1.27029	0.822544
CCDC112	1.11158	0.479884
CCDC113	-1.19899	0.632255
CCDC116	1.10224	0.867776
CCDC117	-1.05099	0.856328
CCDC12	1.05504	0.78468
CCDC120	-1.515	0.587582
CCDC125	1.26161	0.242221
CCDC126	-1.02827	0.94696
CCDC127	2.2148	0.310961
CCDC137	-1.17275	0.577455
CCDC138	-1.07116	0.94992
CCDC152	-1.25196	0.531085
CCDC153	-1.41845	0.103551
CCDC154	-1.67869	0.172243
CCDC158	-1.00225	0.996794
CCDC159	1.30755	0.623508
CCDC166	1.41805	0.647209
CCDC168	-1.86837	0.35181
CCDC17	-1.09277	0.626605
CCDC183	1.3798	0.1738
CCDC184	-1.11291	0.839998
CCDC186	-1.32227	0.00268212
CCDC189	-1.00477	0.981066
CCDC197	1.39289	0.562215
CCDC200	-1.20416	0.682477
CCDC24	-1.23378	0.589809
CCDC28A	-1.03909	0.885911
CCDC28B	-1.28628	0.152889
CCDC3	-1.2313	0.0989445
CCDC39	1.22429	0.455972
CCDC40	-1.02295	0.963284
CCDC43	1.28898	0.464848
CCDC47	1.12562	0.114603
CCDC50	1.41693	0.648937
CCDC51	1.33058	0.0620098
CCDC56	-1.33826	0.000108902
CCDC57	1.12041	0.742953
CCDC6	-1.08841	0.267031
CCDC61	1.09418	0.747941
CCDC62	-1.17478	0.82415
CCDC65	-1.01143	0.985854
CCDC66	1.06467	0.604954
CCDC69	1.19626	0.227761
CCDC71	2.94467	0.0876236
CCDC71L	1.19621	0.390887
CCDC77	1.02073	0.936541
CCDC8	-1.23162	0.299933
CCDC80	-3.99921	3.37135e-12
CCDC82	-1.97814	0.430666
CCDC85A	3.18946	5.01493e-06
CCDC85B	-1.17068	0.201608
CCDC85C	1.20446	0.129884
CCDC86	1.28691	0.102002
CCDC87	1.1542	0.866912
CCDC88A	-1.32101	0.396809
CCDC88B	-1.87264	0.0503497
CCDC89	-1.1563	0.393189
CCDC9	1.10902	0.526468
CCDC90B	2.11864	0.0101643
CCDC91	-1.11129	0.233674
CCDC92	-1.04078	0.895387
CCDC92B	4.69036	0.00206392
CCDC96	1.38929	0.532751
CCDC97	1.12116	0.276422
CCDC9B	1.09344	0.896382
CCER2	1.05806	0.953699
CCHCR1	-1.36814	0.583473
CCIN	1.31295	0.792338
CCK	2.09143	0.0320504
CCL1	1.8854	0.305762
CCL13	-1.21872	0.763171
CCL14	-1.61563	0.116828
CCL17	-9.03	0.0041519
CCL19	-5.76218	1.41248e-05
CCL2	-2.05709	0.101153
CCL20	1.24635	0.753752
CCL21	-3.69434	5.58181e-13
CCL22	-1.95871	0.0242811
CCL24	-2.10369	0.229629
CCL27	-2.03487	0.000822618
CCL28	1.17696	0.804391
CCL3	-1.78684	0.32741
CCL4	-2.30483	0.0444184
CCL5	-4.06667	0.000689888
CCL7	2.36365	0.075763
CCL8	-4.93866	0.00131974
CCM2	1.11006	0.649649
CCM2L	1.05269	0.766929
CCN2	2.38663	0.00049558
CCN3	-2.1974	1.93168e-06
CCN4	1.25168	0.497627
CCN6	1.67361	0.0360903
CCNA2	-2.50535	2.24881e-09
CCNB1	-1.51895	5.00995e-05
CCNB2	-2.14576	0.000422965
CCNB3	-2.60681	9.84573e-05
CCNC	-1.01443	0.932628
CCND1	-1.35492	0.00506072
CCND2	-1.1368	0.252998
CCND3	-1.26091	0.251394
CCNDBP1	1.27975	0.105082
CCNE1	2.02175	0.404149
CCNF	-1.37649	0.179716
CCNG1	-1.01404	0.975532
CCNG2	-1.18743	0.202974
CCNJL	-1.01836	0.96663
CCNL1	1.04298	0.705801
CCNL2	1.35515	0.0604247
CCNP	-1.06699	0.94696
CCNQ	-1.50593	0.598171
CCNT1	1.10051	0.87751
CCNT2	-1.32557	0.58522
CCNY	1.43968	0.392762
CCP110	1.19563	0.696567
CCR1	-1.39435	0.312963
CCR3	-3.28436	0.0339912
CCR4	-8.41087	3.78232e-07
CCR5	-2.31694	0.00238345
CCR6	-4.14594	0.0653146
CCR8	-1.15342	0.760635
CCRL2	-1.26413	0.739681
CCS	1.05719	0.680691
CCSAP	-1.59541	0.000145845
CCSER1	-3.34211	0.00364999
CCSER2	1.45815	0.568323
CCT2	1.0428	0.85124
CCT4	1.10293	0.432047
CCT5	1.12512	0.561744
CCT6A	-1.04426	0.764823
CCT7	-1.03003	0.883279
CCT8	1.21308	0.502311
CCT8L2	-1.76923	0.490312
CCZ1	1.05248	0.774232
CD109	-1.47815	0.429529
CD14	1.52499	0.0593851
CD151	1.0229	0.841232
CD160	2.15085	0.122808
CD163	2.80537	0.0187052
CD164	-1.44111	1.44382e-06
CD164L2	2.48005	0.00315668
CD177	-1.02845	0.929787
CD180	-1.60278	0.0920417
CD1A6	-3.80891	0.146105
CD1A8	-3.39707	0.00317297
CD1B	-7.35006	1.16379e-08
CD1C	-7.58774	4.84172e-07
CD1D	-1.3906	0.333709
CD1E	-8.50656	1.06698e-08
CD2	-4.03976	5.05141e-08
CD200	-1.05884	0.806362
CD209	-1.7383	0.0946878
CD24	1.19361	0.341945
CD244	-2.20312	2.11292e-05
CD247	-2.14476	0.000119321
CD248	-3.33637	2.40386e-11
CD274	1.03869	0.949191
CD276	-1.18726	0.704195
CD28	-5.91151	5.12665e-08
CD2AP	-1.2232	0.477064
CD2BP2	1.015	0.984455
CD300A	-1.82827	0.00683733
CD300E	2.89082	0.169273
CD300LF	-4.70703	0.157235
CD302	1.00165	0.992684
CD320	1.27223	0.441827
CD34	-1.38612	0.0130582
CD36	1.84117	0.000713285
CD37	-1.6599	0.149463
CD38	-1.14195	0.69854
CD3D	-3.95789	6.48896e-05
CD4	1.11092	0.865005
CD40	-1.75611	0.261346
CD40LG	-2.46411	0.000260614
CD44	-1.40589	0.000497035
CD47	-1.50627	5.98195e-05
CD48	-1.9856	0.00555898
CD5	-1.40335	0.0798548
CD53	-1.71779	0.0156633
CD55	-1.743	0.000194195
CD58	-1.05533	0.783873
CD59	-1.65075	0.369919
CD5L	-11.3177	1.14224e-06
CD63	-1.27295	0.0841454
CD68	-1.62103	0.0139294
CD69	-2.40101	0.0295298
CD7	-2.4474	0.000187282
CD70	1.53328	0.569322
CD72	-3.21178	0.00018387
CD79A	-1.9374	0.00521146
CD80	-2.02328	0.000972018
CD81	-1.02617	0.960324
CD86	-1.98232	0.0338637
CD8A	-3.55787	3.04567e-05
CD8B	-1.65057	0.0562864
CD9	-1.20769	0.0641202
CD93	1.05238	0.809674
CD99	-1.08776	0.388733
CD99L2	1.18721	0.761031
CDA	1.05564	0.904137
CDADC1	-1.28736	0.0242699
CDC14A	1.34226	0.594918
CDC14B	-1.03727	0.973005
CDC20	-1.88978	6.11253e-07
CDC25A	-1.37371	0.0992832
CDC25B	-1.53176	2.89066e-06
CDC26	1.06525	0.580644
CDC34	1.07343	0.679299
CDC37	1.11865	0.263558
CDC37L1	1.25324	0.00347242
CDC40	1.04083	0.662845
CDC42	-1.14725	0.084563
CDC42BPA	-1.00675	0.973638
CDC42BPB	-1.11403	0.885761
CDC42EP1	1.3669	0.667813
CDC42EP2	-1.1445	0.375198
CDC42EP3	1.44072	0.559538
CDC42EP4	1.66319	0.0464903
CDC42EP5	-1.50406	0.021864
CDC42SE1	1.04799	0.757401
CDC45	-2.07326	0.00859
CDC5L	-1.19038	0.0232519
CDC73	-1.06931	0.734394
CDCA4	-1.16245	0.795569
CDCA5	-3.03721	1.53027e-09
CDCA7L	1.05376	0.944659
CDCA8	-2.25266	5.24325e-07
CDCP1	1.45007	0.00169546
CDCP2	2.19644	0.176676
CDH1	-1.08217	0.513765
CDH11	-2.45301	1.56285e-07
CDH2	-1.15278	0.847235
CDH22	1.28953	0.321048
CDH23	-1.16588	0.592966
CDH24	1.01359	0.983029
CDH3	1.23964	0.723017
CDH5	1.10264	0.594918
CDH6	-2.02107	8.14649e-05
CDHR1	-1.31633	0.71044
CDHR4	-1.15984	0.794501
CDIN1	-1.24751	0.469212
CDIP1	1.07187	0.894044
CDIPT	1.23948	0.0110269
CDK1	-2.27721	0.0293048
CDK10	1.04939	0.835631
CDK13	1.52207	0.391669
CDK14	-1.35218	0.312751
CDK16	-1.16785	0.400541
CDK17	-1.23695	0.37381
CDK19	1.29294	0.773674
CDK2	-1.44019	0.300976
CDK20	1.02198	0.955652
CDK2AP1	-1.0982	0.592019
CDK2AP2	-1.2909	0.0587401
CDK3	1.32463	0.631744
CDK4	-1.18498	0.197887
CDK5	-1.1609	0.39711
CDK5R1	1.4009	0.269377
CDK5RAP1	1.05764	0.94819
CDK5RAP3	-1.09357	0.287595
CDK7	-1.11911	0.487015
CDK8	1.39534	0.673559
CDK9	1.03374	0.808564
CDKAL1	-1.12408	0.391777
CDKL3	1.23723	0.487015
CDKN1B	1.0374	0.802106
CDKN2AIP	1.0278	0.894057
CDKN2AIPNL	1.18894	0.691792
CDKN2B	-1.25348	0.768227
CDKN2B_1	1.04801	0.786105
CDKN2C	-1.60887	1.1266e-06
CDNF	1.16153	0.732227
CDO1	2.68118	0.00670885
CDON	-1.01151	0.988375
CDPF1	1.01185	0.974941
CDR2L	1.00137	0.998908
CDRT1	-1.08948	0.916558
CDS1	1.0046	0.992289
CDS2	1.20633	0.653591
CDSN	1.34912	0.387828
CDV3	1.22466	0.681775
CDX1	-1.01969	0.979811
CDYL	1.55544	0.0790943
CEACAM1	-1.12872	0.66687
CEACAM16	-1.26994	0.704195
CEACAM19	-1.23012	0.602729
CEACAM23	-1.28552	0.649057
CEACAM28	1.20975	0.676721
CEBPA	1.07879	0.59887
CEBPB	1.19937	0.205434
CEBPD	2.53421	1.35218e-06
CEBPE	-2.67842	0.130199
CEBPG	1.32738	0.610388
CEBPZ	-1.07312	0.81737
CEBPZOS	-1.07986	0.900968
CEL	1.42711	0.161664
CELA1	1.70531	0.504611
CELF1	-1.03212	0.907926
CELF2	-1.54181	0.538584
CELSR1	-1.14533	0.377542
CELSR3	-1.00294	0.996302
CEMIP2	1.22152	0.280068
CENATAC	1.14961	0.489864
CENPB	1.07136	0.560825
CENPBD1	1.14504	0.833294
CENPC	-1.35751	0.365969
CENPH	-2.16954	6.96116e-06
CENPK	-1.10927	0.89437
CENPL	-1.84331	1.79856e-06
CENPM	-1.40483	0.513651
CENPN	-1.21691	0.650847
CENPS	-1.08721	0.861091
CENPU	-1.89536	0.0930515
CENPV	-1.06468	0.869934
CENPW	-1.37668	0.15514
CENPX	1.02823	0.934226
CEP104	1.36522	0.224173
CEP120	1.00155	0.998616
CEP131	1.03449	0.900968
CEP164	1.03148	0.973
CEP170	-1.75143	0.000316708
CEP170B	1.18733	0.664922
CEP192	1.37902	0.701278
CEP250	1.36395	0.25152
CEP44	-1.39244	0.427794
CEP57	-1.01203	0.971084
CEP68	-1.0202	0.980858
CEP70	-1.03131	0.912219
CEP72	-1.70954	0.231997
CEP76	-1.17082	0.670946
CEP78	1.0448	0.859114
CEP83	-1.20311	0.355838
CEP83_1	1.23575	0.515907
CEP95	-1.01053	0.970966
CEP97	-1.47098	0.326624
CER1	-1.88489	0.476449
CERCAM	-1.29093	0.634913
CERK	1.07786	0.580257
CERS1	1.12774	0.735721
CERS2	1.01972	0.939069
CERS3	3.10735	0.0157735
CERS4	-1.00269	0.997723
CERS5	-1.82863	0.343487
CERT1	1.15798	0.869348
CES1	1.0852	0.873107
CES2	1.41814	0.532799
CES5A	-1.50325	0.0429624
CETN2	-1.03509	0.82813
CETN3	-1.6187	0.0022435
CFAP100	2.03942	0.351171
CFAP126	1.4473	0.641485
CFAP20	1.03014	0.760837
CFAP20DC	-1.11556	0.905813
CFAP221	1.39981	0.241947
CFAP251	1.81094	0.00890831
CFAP298	1.16641	0.0831039
CFAP36	-1.04694	0.856792
CFAP410	-1.41017	0.49382
CFAP47_1	4.15891	0.0176617
CFAP53	1.26309	0.193011
CFAP65	-1.50265	0.405614
CFAP73	-1.13021	0.891364
CFAP92	-2.11381	0.109211
CFAP97D2	-1.31488	0.624296
CFB	1.87811	1.35218e-06
CFD	-1.27479	0.229433
CFDP1	-1.10827	0.221076
CFH	-5.03047	3.39719e-14
CFHR5	1.12918	0.939483
CFI	1.10939	0.82063
CFL1	-1.12089	0.487015
CFL2	1.08663	0.861004
CFLAR	-1.41309	0.286722
CFP	-1.6307	0.0379482
CFTR	-1.06382	0.934638
CGAS	-2.3696	0.108976
CGGBP1	-1.11619	0.680691
CGN	1.18125	0.251241
CGRRF1	1.26107	0.0569466
CH25H	1.37619	0.411483
CHAC1	1.24354	0.56394
CHAC2	1.24112	0.162259
CHAD	-1.17913	0.546981
CHADL	1.13085	0.627842
CHAMP1	1.03385	0.759766
CHCHD1	-1.32127	0.147111
CHCHD10	1.26027	0.289021
CHCHD2	-1.04479	0.740849
CHCHD4	1.16246	0.229629
CHCHD5	-1.09574	0.629276
CHCHD6	-1.07622	0.793396
CHCHD7	1.2847	0.0292767
CHD1L	1.03402	0.870717
CHD2	1.01173	0.958872
CHD3	-1.35741	0.0145166
CHD4	-1.12714	0.620425
CHD6	1.19079	0.487285
CHD7	1.02613	0.962373
CHD8	1.09664	0.919551
CHD9	-1.62742	0.455213
CHDH	-1.21147	0.111844
CHEK2	1.02749	0.967097
CHERP	1.31508	0.562457
CHI3L1	1.94771	0.191118
CHIC2	1.14205	0.546981
CHKA	-1.0417	0.89808
CHKB	-1.34974	0.00351661
CHML	1.01856	0.95908
CHMP1A	1.05236	0.562215
CHMP1B	-1.00403	0.971125
CHMP2B	-1.03061	0.777859
CHMP3	1.36328	0.669551
CHMP4B	1.10012	0.268567
CHMP4C	1.3474	0.0869603
CHMP5	-1.15186	0.131787
CHMP6	1.04059	0.798451
CHMP7	-1.01308	0.901419
CHN1	-1.05306	0.921462
CHN2	-1.17529	0.665673
CHORDC1	-1.42495	0.00171597
CHP1	-1.14706	0.543312
CHP2	1.36915	0.164638
CHPF	1.09061	0.615936
CHPT1	-1.40308	0.510177
CHRAC1	1.04781	0.725225
CHRM1	-1.3685	0.602665
CHRM3	-1.00835	0.990516
CHRM4	-1.38624	0.805523
CHRNA1	1.87224	0.138181
CHRNA10	1.77539	0.265045
CHRNA2	1.76673	0.386416
CHRNA3	-2.56187	0.219524
CHRNA9	1.47716	0.549673
CHRNB2	-1.08652	0.925358
CHRNB4	-1.75209	0.134933
CHST1	1.2992	0.606904
CHST13	1.35075	0.0136017
CHST14	-1.11666	0.336273
CHST2	-1.76895	1.24325e-06
CHST3	1.00527	0.993379
CHST4	-2.11358	0.414674
CHST7	1.40209	0.076459
CHSY1	1.16853	0.754194
CHSY3	-1.70902	0.0110647
CHTOP	1.39639	0.172118
CHURC1	1.05593	0.544389
CIAO1	1.0052	0.959354
CIAO2A	-1.12883	0.410325
CIAO2B	1.1159	0.418068
CIART	1.48686	0.269783
CIB1	-1.03832	0.704195
CIB2	-1.14442	0.839998
CIBAR1	1.07142	0.76704
CIC	1.01202	0.992101
CIDEA	1.84698	0.00748172
CIDEB	1.93144	0.246361
CIDEC	1.26158	0.730271
CIITA	-1.52901	0.354356
CILP	-1.69108	0.446076
CILP2	1.59225	0.479728
CINP	1.17919	0.430202
CIPC	-1.38476	0.391588
CISD1	-1.02259	0.898382
CISD2	-1.00905	0.950927
CISH	1.12248	0.769465
CITED2	1.22415	0.0761332
CITED4	1.40423	0.0907955
CIZ1	-1.32249	0.696475
CKAP2	-1.18949	0.632767
CKAP2L	-3.92069	0.0651494
CKAP4	-1.71846	0.0015205
CKLF	1.24917	0.713802
CKM	73.2758	3.77387e-05
CKMT2	6.52739	0.0288227
CKS1B	-1.00691	0.971076
CKS2	-1.50649	0.000265631
CLBA1	1.16714	0.52554
CLCA1	1.58743	0.445261
CLCA2	1.2044	0.261346
CLCA4	-1.18127	0.627842
CLCC1	1.36661	0.0869025
CLCF1	1.09508	0.838275
CLCN1	2.23046	0.105927
CLCN2	1.5334	0.0216322
CLCN7	1.51572	0.546541
CLCNKA	4.98961	0.00149581
CLDN1	1.21286	0.0591566
CLDN10	1.9344	0.327505
CLDN11	-2.76607	0.000381588
CLDN15	-1.31343	0.361925
CLDN17	1.32737	0.202731
CLDN19	-1.62036	0.66183
CLDN2	-2.23561	0.314539
CLDN20	-1.56642	0.460727
CLDN23	1.19549	0.324561
CLDN25	-1.77301	0.627595
CLDN3	1.6474	0.000605911
CLDN34	1.04108	0.976769
CLDN4	1.21787	0.150926
CLDN5	1.46583	0.0323395
CLDN7	1.17459	0.475831
CLDN8	1.79359	1.85677e-05
CLDN9	-1.64826	0.458746
CLDND1	-1.33921	0.31561
CLDND2	-2.11253	0.153362
CLEC11A	-2.86953	3.0554e-10
CLEC12A	-3.1032	0.000514307
CLEC14A	1.20607	0.18547
CLEC16A	1.10865	0.875149
CLEC19A	1.02975	0.978976
CLEC1A	1.02774	0.977588
CLEC20A	1.07401	0.943542
CLEC2L	1.48129	0.389532
CLEC3A	-12.0887	6.02251e-10
CLEC3B	-3.12551	3.4242e-07
CLEC4A	1.13492	0.408855
CLEC5A	-1.36545	0.407752
CLEC7A	-1.73369	0.509289
CLGN	1.2176	0.891494
CLIC1	-1.21399	0.0424605
CLIC2	-1.48263	0.014946
CLIC3	-1.66984	0.00548264
CLIC4	1.05798	0.687564
CLIC5	1.49071	0.522556
CLIC6	-1.51503	0.0505846
CLIP1	-1.21671	0.815324
CLIP2	1.19546	0.869348
CLIP3	1.04847	0.802038
CLIP4	1.12572	0.778005
CLK1	1.08689	0.814946
CLK3	-1.04275	0.93461
CLK4	-1.18624	0.803055
CLMN	4.57759	0.0263993
CLMP	1.12257	0.642013
CLN3	1.01058	0.945914
CLN5	-1.13739	0.284366
CLN6	1.11289	0.520358
CLN8	-1.03134	0.837988
CLNS1A	-1.00384	0.984751
CLPP	1.09869	0.513105
CLPTM1	-1.02955	0.866935
CLPTM1L	1.04953	0.825175
CLPX	-1.04908	0.587524
CLRN3	-1.22984	0.704963
CLSPN	-2.53313	8.08841e-05
CLSTN2	-1.16841	0.63898
CLSTN3	-3.96805	1.71027e-05
CLTRN	-1.51472	0.658298
CLU	-1.00388	0.987076
CLVS1	-1.83188	0.000357331
CLYBL	-1.0336	0.934226
CMA1	-3.69143	0.000516691
CMAS	-1.32327	0.0106105
CMBL	1.41094	0.342716
CMC1	1.04361	0.781325
CMC2	-2.34991	0.236575
CMC4	-1.18481	0.698696
CMIP	2.16744	0.217385
CMPK1	-1.17223	0.101101
CMPK2	-2.31209	0.0820869
CMSS1	-1.44237	0.0430361
CMTM3	-1.46126	0.136866
CMTM5	1.36813	0.71105
CMTM6	-1.21762	0.147067
CMTM7	-1.33634	0.00521912
CMTM8	1.4522	0.655661
CMTR2	-2.13882	0.319575
CMYA5	37.3019	3.33577e-05
CNDP1	-1.39573	0.584724
CNDP2	-1.28829	0.487681
CNEP1R1	1.4437	0.307833
CNFN	1.04624	0.886146
CNGA1	-1.12117	0.742475
CNIH1	-1.36395	2.18422e-05
CNIH2	-2.59412	0.000101788
CNIH3	1.154	0.627842
CNKSR1	2.69695	0.244658
CNKSR3	-1.00182	0.992575
CNN1	-1.33374	0.721397
CNN2	-1.37088	0.000589374
CNN3	1.00274	0.990749
CNNM2	-1.16437	0.904782
CNNM3	-1.37426	0.619162
CNNM4	2.7188	0.245436
CNOT10	-1.1156	0.662183
CNOT11	1.1244	0.092356
CNOT2	1.31626	0.336273
CNOT3	-1.48983	0.00686965
CNOT6L	2.20426	0.0255623
CNOT8	1.1117	0.849096
CNOT9	-1.10977	0.635639
CNPPD1	1.4425	0.16511
CNPY2	1.02645	0.86226
CNPY3	-1.50093	0.000192078
CNRIP1	-1.57972	0.0308728
[truncated: 14,823 more rows]
