# Supplementary material for: Transcriptomic Effects of Oclacitinib and Prednisolone in an Acute IgE-Mediated Experimental Model of Canine Atopic Dermatitis
Source: Vet Sci. 2026 Jul 13;13(7):676. doi: 10.3390/vetsci13070676 (PMC13431516; doi:10.3390/vetsci13070676)
Supplement: Supplementary file 1 [file vetsci-13-00676-s001.zip › Supplementary Table S2.xlsx]

## Sheet: IgE on oclacitinib vs. IgE
Enrichment analysis report
Enrichment by Process Networks
#	Networks	Total	FDR	In Data
1	Cell adhesion_Cell-matrix interactions	207	0.00017581	17
2	Cell adhesion_Leucocyte chemotaxis	180	0.00017581	16
3	Proliferation_Lymphocyte proliferation	208	0.000541771	16
4	Chemotaxis	139	0.00169931	12
5	Inflammation_NK cell cytotoxicity	164	0.0249723	11
6	Cell adhesion_Platelet-endothelium-leucocyte interactions	174	0.0336994	11

## Sheet: IgE on prednisolone vs. IgE
Enrichment analysis report
Enrichment by Process Networks
#	Networks	Total	FDR	In Data
1	Cell adhesion_Cell-matrix interactions	207	4.16505e-09	41
2	Proliferation_Lymphocyte proliferation	208	4.70939e-07	37
3	Cell adhesion_Leucocyte chemotaxis	180	2.48251e-05	30
4	Proteolysis_ECM remodeling	84	2.48251e-05	19
5	Proteolysis_Connective tissue degradation	119	2.87096e-05	23
6	Cytoskeleton_Spindle microtubules	109	0.000978972	19
7	Inflammation_NK cell cytotoxicity	164	0.00172115	24
8	Development_Ossification and bone remodeling	157	0.00210566	23
9	Chemotaxis	139	0.00239049	21
10	Cell cycle_S phase	148	0.004953	21
11	Cell adhesion_Integrin-mediated cell-matrix adhesion	214	0.004953	27
12	Immune response_Antigen presentation	192	0.004953	25
13	Immune response_T helper cell differentiation	140	0.00520213	20
14	Cell adhesion_Glycoconjugates	162	0.00527529	22
15	Cell adhesion_Platelet-endothelium-leucocyte interactions	174	0.00548292	23
16	Development_Cartilage development	66	0.0069224	12
17	Inflammation_Interferon signaling	110	0.0120467	16
18	Cell cycle_Mitosis	179	0.0159194	22
19	Development_Blood vessel morphogenesis	227	0.0170601	26
20	Inflammation_Jak-STAT Pathway	185	0.0208752	22
21	Immune response_TCR signaling	174	0.0427517	20

## Sheet: IgE vs. Healthy
Enrichment analysis report
Enrichment by Process Networks
#	Networks	Total	FDR	In Data
1	Inflammation_Interferon signaling	110	1.35663e-16	43
2	Cell adhesion_Leucocyte chemotaxis	180	1.18434e-14	53
3	Chemotaxis	139	1.78763e-13	44
4	Inflammation_Jak-STAT Pathway	185	4.31822e-13	51
5	Immune response_Antigen presentation	192	4.31822e-13	52
6	Proliferation_Lymphocyte proliferation	208	3.04646e-12	53
7	Cell adhesion_Platelet-endothelium-leucocyte interactions	174	1.17264e-10	45
8	Immune response_Phagocytosis	223	1.63951e-10	52
9	Inflammation_Neutrophil activation	215	4.17438e-10	50
10	Immune response_Phagosome in antigen presentation	240	2.44594e-09	52
11	Apoptosis_Anti-apoptosis mediated by external signals via NF-kB	111	2.18409e-08	31
12	Cytoskeleton_Regulation of cytoskeleton rearrangement	183	6.87004e-08	41
13	Immune response_Innate immune response to RNA viral infection	83	1.35306e-07	25
14	Inflammation_NK cell cytotoxicity	164	2.76066e-07	37
15	Inflammation_Histamine signaling	215	2.8016e-07	44
16	Inflammation_Amphoterin signaling	118	4.16211e-06	28
17	Immune response_T helper cell differentiation	140	4.90702e-06	31
18	Cell adhesion_Cell-matrix interactions	207	4.97236e-06	40
19	Inflammation_IL-10 anti-inflammatory response	87	4.97236e-06	23
20	Inflammation_IL-4 signaling	114	5.57886e-06	27
21	Inflammation_Innate inflammatory response	181	2.19662e-05	35
22	Proliferation_Positive regulation cell proliferation	221	2.34346e-05	40
23	Inflammation_IFN-gamma signaling	109	2.34346e-05	25
24	Apoptosis_Anti-Apoptosis mediated by external signals via PI3K/AKT	233	8.18393e-05	40
25	Cell adhesion_Glycoconjugates	162	8.49134e-05	31
26	Immune response_TCR signaling	174	0.00013815	32
27	Inflammation_TREM1 signaling	145	0.000172238	28
28	Inflammation_Inflammasome	120	0.000915467	23
29	Apoptosis_Death Domain receptors & caspases in apoptosis	120	0.000915467	23
30	Cytoskeleton_Actin filaments	177	0.00100912	30
31	Proteolysis_ECM remodeling	84	0.00102248	18
32	Inflammation_Protein C signaling	108	0.00126982	21
33	Cell adhesion_Integrin-mediated cell-matrix adhesion	214	0.00126982	34
34	Cell adhesion_Platelet aggregation	158	0.00160644	27
35	Cell adhesion_Attractive and repulsive receptors	175	0.00163217	29
36	Proteolysis_Connective tissue degradation	119	0.00172914	22
37	Development_Regulation of angiogenesis	221	0.00428193	33
38	Inflammation_IL-12,15,18 signaling	59	0.0046856	13
39	Apoptosis_Anti-Apoptosis mediated by external signals via MAPK and JAK/STAT	179	0.0046856	28
40	Inflammation_Complement system	75	0.00559621	15
41	Proliferation_Negative regulation of cell proliferation	183	0.0127975	27
42	Inflammation_MIF signaling	141	0.0145913	22
43	Apoptosis_Apoptosis stimulation by external signals	144	0.0184549	22
44	Development_Blood vessel morphogenesis	227	0.0204003	31
45	Development_Neurogenesis_Axonal guidance	228	0.0212746	31
46	Development_Cartilage development	66	0.0311606	12
47	Development_Hemopoiesis, Erythropoietin pathway	136	0.0369961	20
48	Protein folding_ER and cytoplasm	45	0.0403571	9
